# Supplementary material for: Mapping mitonuclear epistasis using a novel recombinant yeast population
Source: PLoS Genet. 2023 Mar 29;19(3):e1010401. doi: 10.1371/journal.pgen.1010401 (PMC10085025; doi:10.1371/journal.pgen.1010401)
Supplement: S1 Table — (XLSX) [file pgen.1010401.s001.xlsx]

## Sheet: S1 Table
Strain Name	nuclear background	mitotype	Genotype	Notes	Reference
S. cerevisiae isolates (Fig 1, Table S2, Fig 7)
NCYC 3600	DBVPG6044	original	MATa ho::HygMX ura3::KanMX	Population designations from:West African/Mosaic (Peter 2018)	2
NCYC 3601	NCYC110	original	MATa ho::HygMX ura3::KanMX	West African (Strope 2015)	2
NCYC 3590	SK1	original	MATa ho::HygMX ura3::KanMX	West African (Peter 2018)	2
NCYC 3588	Y55	original	MATa ho::HygMX ura3::KanMX	West African/Mosaic (Peter 2018)	2
NCYC 3607	YPS128	original	MATa ho::HygMX ura3::KanMX	North American (Liti 2009)	2
NCYC 3606	YPS606	original	MATa ho::HygMX ura3::KanMX	North American (Strope 2015)	2
NCYC 3605	Y12	original	MATa ho::HygMX ura3::KanMX	Sake (Peter 2018)	2
NCYC 3604	UWOPS05-227.2	original	MATa ho::HygMX ura3::KanMX	Malaysian (Peter 2018)	2
NCYC 3602	UWOPS03-461.4	original	MATa ho::HygMX ura3::KanMX	Malaysian (Liti 2009)	2
NCYC 3603	UWOPS05-217.3	original	MATa ho::HygMX ura3::KanMX	Malaysian (Liti 2009)	2
NCYC 3597	DBVPG6765	original	MATa ho::HygMX ura3::KanMX	Wine/ European (Liti 2009)	2
NCYC 3598	L-1374	original	MATa ho::HygMX ura3::KanMX	Wine/ European (Strope 2015)	2
NCYC 3599	L-1528	original	MATa ho::HygMX ura3::KanMX	Wine/ European (Peter 2018)	2
NCYC 3595	DBVPG1373	original	MATa ho::HygMX ura3::KanMX	Wine/ European (Liti 2009)	2
NCYC 3591	BC187	original	MATa ho::HygMX ura3::KanMX	Wine/ European (Liti 2009)	2
NCYC 3592	YJM978	original	MATa ho::HygMX ura3::KanMX	Wine/ European (Peter 2018)	2
NCYC 3594	YJM975	original	MATa ho::HygMX ura3::KanMX	Wine/ European (Peter 2018)	2
NCYC 3593	YJM981	original	MATa ho::HygMX ura3::KanMX	Wine/ European (Peter 2018)	2
NCYC 3587	322134S	original	MATa ho::HygMX ura3::KanMX	Mosaic (Liti 2009)	2
NCYC 3585	273614N	original	MATa ho::HygMX ura3::KanMX	Mosaic (Peter 2018)	2
NCYC 3610	378604X	original	MATα ho::HygMX ura3::KanMX	Mosaic (Peter 2018)	2
S288c	S288c	original	MATα ho::HygMX ura3::KanMX	Mosaic (Peter 2018)	2
Strains with common nuclear background with different mitotypes (Fig 2A, 2B, Table S3)
NCYC 3588	Y55	original	MATa ho::HygMX ura3::KanMX		2
SP09rho03	Y55	ρ+ W303	MATa ho::HygMX ura3::KanMX		5
SP09rho06	Y55	ρ+ 273614N	MATa ho::HygMX ura3::KanMX		5
SP09rho07	Y55	ρ+ YIIc17_E5	MATa ho::HygMX ura3::KanMX		5
SP09rho08	Y55	ρ+ 322134S	MATa ho::HygMX ura3::KanMX		5
SP09rho10	Y55	ρ+ UWOPS83-787.3	MATa ho::HygMX ura3::KanMX		5
SP09rho11	Y55	ρ+ SK1	MATa ho::HygMX ura3::KanMX		5
SP09rho12	Y55	ρ+ BC187	MATa ho::HygMX ura3::KanMX		5
TUC133	Y55	ρ+ YJM978	MATa ho::HygMX ura3::KanMX		This work
SP09rho14	Y55	ρ+ YJM981	MATa ho::HygMX ura3::KanMX		5
SP09rho15	Y55	ρ+ YJM975	MATa ho::HygMX ura3::KanMX		5
SP09rho16	Y55	ρ+ DBVPG1373	MATa ho::HygMX ura3::KanMX		5
SP09rho20	Y55	ρ+ L-1528	MATa ho::HygMX ura3::KanMX		5
SP09rho21	Y55	ρ+ DBVPG6044	MATa ho::HygMX ura3::KanMX		5
TUC134	Y55	ρ+ NCYC110	MATα ho::HygMX ura3::KanMX		This work
SP09rho26	Y55	ρ+ Y12	MATa ho::HygMX ura3::KanMX		5
SP09rho27	Y55	ρ+ YPS606	MATa ho::HygMX ura3::KanMX		5
TUC132	Y55	ρ+ UWOPS87_2421	MATa ho::HygMX ura3::KanMX		This work
Strains with original mtDNA or the mtDNA from Y55 (Figure 2C)
NCYC 3588	Y55	original	MATa ho::HygMX ura3::KanMX		2
NCYC 3606	YPS606	original	MATa ho::HygMX ura3::KanMX		2
SP27rho09	YPS606	ρ+ Y55	MATa ho::HygMX ura3::KanMX		5
NCYC 3591	BC187	original	MATa ho::HygMX ura3::KanMX		2
SP12rho09	BC187	ρ+ Y55	MATa ho::HygMX ura3::KanMX		5
NCYC 3594	YJM975	original	MATa ho::HygMX ura3::KanMX		2
SP15rho09	YJM975	ρ+ Y55	MATa ho::HygMX ura3::KanMX		5
NCYC 3593	YJM981	original	MATa ho::HygMX ura3::KanMX		2
SP14rho09	YJM981	ρ+ Y55	MATa ho::HygMX ura3::KanMX		5
NCYC 3605	Y12	original	MATa ho::HygMX ura3::KanMX		2
SP26rho09	Y12	ρ+ Y55	MATa ho::HygMX ura3::KanMX		5
NCYC 3590	SK1	original	MATa ho::HygMX ura3::KanMX		2
SP11rho09	SK1	ρ+ Y55	MATa ho::HygMX ura3::KanMX		5
NCYC 3601	NCYC110	original	MATa ho::HygMX ura3::KanMX		2
TUC136	NCYC110	ρ+ Y55	MATa ho::HygMX ura3::KanMX		This work
NCYC 3600	DBVPG6044	original	MATa ho::HygMX ura3::KanMX		2
SP21rho09	DBVPG6044	ρ+ Y55	MATa ho::HygMX ura3::KanMX		5
16 mitonuclear genotypes (4 WA nuc x 4 WA mtDNA) (Fig 3, Fig S1, S8)
NCYC 3600	DBVPG6044	original	MATa ho::HygMX ura3::KanMX		2
ML21x1UA	DBVPG6044	original	MATα ho::HygMX ura3::KanMX arg8::URA3m		this work
TUC138	DBVPG6044	ρ+ NCYC110	MATα ho::HygMX ura3::KanMX		this work
SP21rho11	DBVPG6044	ρ+ SK1	MATa ho::HygMX ura3::KanMX		this work
TUC141	DBVPG6044	ρ+ SK1	MATα ho::HygMX ura3::KanMX		this work
SP21rho09	DBVPG6044	ρ+ Y55	MATa ho::HygMX ura3::KanMX		this work
ML22x1UA	NCYC110	ρ+ NCYC110	MATα ho::HygMX ura3::KanMX		this work
TUC144	NCYC110	ρ+ DBVPG6044	MATα ho::HygMX ura3::KanMX		this work
TUC142	NCYC110	ρ+ SK1	MATα ho::HygMX ura3::KanMX		this work
TUC136	NCYC110	ρ+ Y55	MATα ho::HygMX ura3::KanMX		this work
ML11x1UA	SK1		MATα ho::HygMX ura3::KanMX		this work
SP11rho09	SK1	ρ+ Y55	MATa ho::HygMX ura3::KanMX		this work
SP11rho21	SK1	ρ+ DBVPG6044	MATa ho::HygMX ura3::KanMX		this work
TUC143	SK1	ρ+ DBVPG6044	MATα ho::HygMX ura3::KanMX		this work
TUC137	SK1	ρ+ NCYC110	MATα ho::HygMX ura3::KanMX		this work
ML9x1UB	Y55	original	MATα ho::HygMX ura3::KanMX		this work
SP09rho21	Y55	ρ+ DBVPG6044	MATa ho::HygMX ura3::KanMX		this work
TUC134	Y55	ρ+ NCYC110	MATα ho::HygMX ura3::KanMX		this work
SP09rho11	Y55	ρ+ SK1	MATa ho::HygMX ura3::KanMX		this work
Parental Strains for MNRC (Fig 4)
SP3a1 rho6	W303	ρ+ 273614N	MATa ho::HygMX ura3::KanMX	Mosaic	6
NCYC 3585	273614N	ρ+ 273614N	MATa ho::HygMX ura3::KanMX	Mosaic	2
SP7a1 rho6	YIIc17_E5	ρ+ 273614N	MATa ho::HygMX ura3::KanMX	Mosaic	5
SP8a1 rho6	322134S	ρ+ 273614N	MATa ho::HygMX ura3::KanMX	Mosaic	6
SP10a1 rho6	UWOPS83-787.3	ρ+ 273614N	MATa ho::HygMX ura3::KanMX	Mosaic	5
SP12a1 rho6	BC187	ρ+ 273614N	MATa ho::HygMX ura3::KanMX	Wine/ European	5
13a1ka	YJM978	ρ+ 273614N	MATa ho::HygMX ura3::KanMX	Wine/ European	This work
SP14a1 rho6	YJM981	ρ+ 273614N	MATa ho::HygMX ura3::KanMX	Wine/ European	6
SP15a1 rho6	YJM975	ρ+ 273614N	MATa ho::HygMX ura3::KanMX	Wine/ European	6
SP16a1rho6	DBVPG1373	ρ+ 273614N	MATa ho::HygMX ura3::KanMX	Wine/ European	6
17a1k	DBVPG1106	ρ+ 273614N	MATa ho::HygMX ura3::KanMX	Wine/ European	This work
19a1ka	L-1374	ρ+ 273614N	MATa ho::HygMX ura3::KanMX	Wine/ European	This work
SP20a1rho6	L-1528	ρ+ 273614N	MATa ho::HygMX ura3::KanMX	Wine/ European	6
SP9a1 rho6	Y55	ρ+ 273614N	MATa ho::HygMX ura3::KanMX	West African	6
SP11a1 rho6	SK1	ρ+ 273614N	MATa ho::HygMX ura3::KanMX	West African	5
SP21a1 rho6	DBVPG6044	ρ+ 273614N	MATa ho::HygMX ura3::KanMX	West African	6
24a1ka	UWOPS05-217.3	ρ+ 273614N	MATa ho::HygMX ura3::KanMX	Malaysian	This work
25a1ka	UWOPS05-227.2	ρ+ 273614N	MATa ho::HygMX ura3::KanMX	Malaysian	This work
SP26a1rho6	Y12	ρ+ 273614N	MATa ho::HygMX ura3::KanMX	Sake	6
SP27a1 rho6	YPS606	ρ+ 273614N	MATa ho::HygMX ura3::KanMX	North American	6
ML2x1UB rho0A	UWOPS87-2421	ρ0	MATα ho::HygMX ura3::KanMX arg8∆::URA3	Mosaic	This work
ML4x1UB rho0a	378604X	ρ0	MATα ho::HygMX ura3::KanMX arg8∆::URA3	Mosaic	This work
ML61uA rho0A	273614N	ρ0	MATα ho::HygMX ura3::KanMX arg8∆::URA3	Mosaic	This work
ML7x1UA rho0a	YIIc17_E5	ρ0	MATα ho::HygMX ura3::KanMX arg8∆::URA3	Mosaic	This work
ML9x1UBrho0a	Y55	ρ0	MATα ho::HygMX ura3::KanMX arg8∆::URA3	West African	This work
ML11x1UA rho0a	SK1	ρ0	MATα ho::HygMX ura3::KanMX arg8∆::URA3	West African	This work
ML12x1UA rho0a	BC187	ρ0	MATα ho::HygMX ura3::KanMX arg8∆::URA3	Wine/ European	This work
ML13x1UA rho0a	YJM978	ρ0	MATα ho::HygMX ura3::KanMX arg8∆::URA3	Wine/ European	This work
ML14x1UA rho0a	YJM981	ρ0	MATα ho::HygMX ura3::KanMX arg8∆::URA3	Wine/ European	This work
ML15x1UA rho0a	YJM975	ρ0	MATα ho::HygMX ura3::KanMX arg8∆::URA3	Mosaic	This work
ML16x1UA rho0a	DBVPG1373	ρ0	MATα ho::HygMX ura3::KanMX arg8∆::URA3	West African	This work
ML18x1UA rho0a	DBVPG6765	ρ0	MATα ho::HygMX ura3::KanMX arg8∆::URA3	Wine/ European	This work
ML19x1UA rho0a	L-1374	ρ0	MATα ho::HygMX ura3::KanMX arg8∆::URA3	Wine/ European	This work
ML20x1UA rho0a	L-1528	ρ0	MATα ho::HygMX ura3::KanMX arg8∆::URA3	Wine/ European	This work
ML21x1Ua rhoa	DBVPG6044	ρ0	MATα ho::HygMX ura3::KanMX arg8∆::URA3	West African	This work
ML22x1UA rho0a	NCYC110	ρ0	MATα ho::HygMX ura3::KanMX arg8∆::URA3	West African	This work
ML24x1UA rho0a	UWOPS05-217.3	ρ0	MATα ho::HygMX ura3::KanMX arg8∆::URA3	Malaysian	This work
ML25x1UA rho0	UWOP05-227.2S	ρ0	MATα ho::HygMX ura3::KanMX arg8∆::URA3	Malaysian	This work
ML26x1UB rho0a	Y12	ρ0	MATα ho::HygMX ura3::KanMX arg8∆::URA3	Sake	This work
ML27x1UA rho0a	YPS606	ρ0	MATα ho::HygMX ura3::KanMX arg8∆::URA3	North American	This work
ML28x1UA rho0a	YPS128	ρ0	MATα ho::HygMX ura3::KanMX arg8∆::URA3	North American	This work
MNRC strains (Fig 4-5, Fig S2-4)
RC001-049	recombinant	ρ+ 273614N	MATa ho::HygMX ura3::KanMX		This work
RC102-146	recombinant	ρ+ 273614N	MATα ho::HygMX ura3::KanMX arg8∆::URA3		This work
RC201-247	recombinant	ρ+ 273614N	MATa ho::HygMX ura3::KanMX arg8∆::URA3		This work
RC301-347	recombinant	ρ+ 273614N	MATα ho::HygMX ura3::KanMX		This work
RC2:001-049	recombinant	ρ+ YPS606	MATa ho::HygMX ura3::KanMX		This work
RC2:102-146	recombinant	ρ+ YPS606	MATα ho::HygMX ura3::KanMX arg8∆::URA3		This work
RC2:201-247	recombinant	ρ+ YPS606	MATa ho::HygMX ura3::KanMX arg8∆::URA3		This work
RC2:301-347	recombinant	ρ+ YPS606	MATα ho::HygMX ura3::KanMX		This work
RC3:301-347	recombinant	ρ+ NCYC110	MATα ho::HygMX ura3::KanMX		This work
RC001-049 ρ0	recombinant	ρ0	MATa ho::HygMX ura3::KanMX		This work
RC102-146 ρ0	recombinant	ρ0	MATα ho::HygMX ura3::KanMX arg8∆::URA3		This work
RC201-247 ρ0	recombinant	ρ0	MATa ho::HygMX ura3::KanMX arg8∆::URA3		This work
RC301-347 ρ0	recombinant	ρ0	MATα ho::HygMX ura3::KanMX		This work
SPK27	kar1-1	ρ+ YPS606	MATα ade2-101 ura3-52 arg8∆::URA3 kar1-1	mtDNA donor strain for matings	6
CK520E1	kar1-1	ρ+ YPS606	MATa leu1 kar1-1 canR	mtDNA donor strain for matings	This work
MKG109	kar1-1	ρ+ YPS606	MATα ade2-101 ura3-52 kar1-1	mtDNA donor strain for matings	This work
TUC131	kar1-1	ρ+ NCYC110	MATa ade2-101 arg8∆::URA3 kar1-1	mtDNA donor strain for matings	This work
Deletion strains
BY4741	BY4741	ρ+ BY4741	MATa his3Δ1 leu2Δ0 met15Δ0 ura3Δ0		7
EST1∆	BY4741	ρ+ BY4741	MATa his3Δ1 leu2Δ0 met15Δ0 ura3Δ0 est1Δ::KanMX		7
TOP3∆	BY4741	ρ+ BY4741	MATa his3Δ1 leu2Δ0 met15Δ0 ura3Δ0 top3Δ::KanMX		7
ATG33∆	BY4741	ρ+ BY4741	MATa his3Δ1 leu2Δ0 met15Δ0 ura3Δ0 atg331Δ::KanMX		7
CSM3∆	BY4741	ρ+ BY4741	MATa his3Δ1 leu2Δ0 met15Δ0 ura3Δ0 csm3Δ::KanMX		7
FRT1∆	BY4741	ρ+ BY4741	MATa his3Δ1 leu2Δ0 met15Δ0 ura3Δ0 frt1Δ::KanMX		7
PDR10∆	BY4741	ρ+ BY4741	MATa his3Δ1 leu2Δ0 met15Δ0 ura3Δ0 pdr10Δ::KanMX		7
PDR18∆	BY4741	ρ+ BY4741	MATa his3Δ1 leu2Δ0 met15Δ0 ura3Δ0 pdr10Δ::KanMX		7
MDM30∆	BY4741	ρ+ BY4741	MATa his3Δ1 leu2Δ0 met15Δ0 ura3Δ0 pdr10Δ::KanMX		7
BNS1∆	BY4741	ρ+ BY4741	MATa his3Δ1 leu2Δ0 met15Δ0 ura3Δ0 bns1Δ::KanMX		7
HGH1∆	BY4741	ρ+ BY4741	MATa his3Δ1 leu2Δ0 met15Δ0 ura3Δ0 hgh1Δ::KanMX		7
SMI1∆	BY4741	ρ+ BY4741	MATa his3Δ1 leu2Δ0 met15Δ0 ura3Δ0 smi1Δ::KanMX		7
YAT1∆	BY4741	ρ+ BY4741	MATa his3Δ1 leu2Δ0 met15Δ0 ura3Δ0 yat11Δ::KanMX		7
ATB100	BNS1∆	ρ+ NCYC110	MATa his3Δ1 leu2Δ0 met15Δ0 ura3Δ0 bns1Δ::KanMX		This work
ATB101	BNS1∆	ρ+ YPS606	MATa his3Δ1 leu2Δ0 met15Δ0 ura3Δ0 bns1Δ::KanMX		This work
ATB102	HGH1∆	ρ+ NCYC110	MATa his3Δ1 leu2Δ0 met15Δ0 ura3Δ0 hgh1Δ::KanMX		This work
ATB103	HGH1∆	ρ+ YPS606	MATa his3Δ1 leu2Δ0 met15Δ0 ura3Δ0 hgh1Δ::KanMX		This work
ATB104	BY4741	ρ+ NCYC110	MATa his3Δ1 leu2Δ0 met15Δ0 ura3Δ0		This work
ATB105	BY4741	ρ+ YPS606	MATa his3Δ1 leu2Δ0 met15Δ0 ura3Δ1		This work
ATB106	SMI1∆	ρ+ NCYC110	MATa his3Δ1 leu2Δ0 met15Δ0 ura3Δ0 smi1Δ::KanMX		This work
ATB107	SMI1∆	ρ+ YPS606	MATa his3Δ1 leu2Δ0 met15Δ0 ura3Δ0 smi1Δ::KanMX		This work
ATB110	YAT1∆	ρ+ NCYC110	MATa his3Δ1 leu2Δ0 met15Δ0 ura3Δ0 yat11Δ::KanMX		This work
ATB111	YAT1∆	ρ+ YPS606	MATa his3Δ1 leu2Δ0 met15Δ0 ura3Δ0 yat11Δ::KanMX		This work
HLF802	EST1∆	ρ+ NCYC110	MATa his3Δ1 leu2Δ0 met15Δ0 ura3Δ0 est1Δ::KanMX		This work
HLF800	EST1∆	ρ+ YPS606	MATa his3Δ1 leu2Δ0 met15Δ0 ura3Δ0 est1Δ::KanMX		This work
Strains used for expression analyses			mtn haplotype	MIP1 haplotype
RC3-312	recombinant	NCYC110	DDDA	GGC
RC3-304	recombinant	NCYC110	GAID	GGC
RC3-318	recombinant	NCYC110	GAID	GGC
RC3-322	recombinant	NCYC110	GAID	GGC
RC2-312	recombinant	YPS606	DDDA	GGC
RC2-304	recombinant	YPS606	GAID	GGC
RC2-318	recombinant	YPS606	GAID	GGC
RC2-322	recombinant	YPS606	GAID	GGC
RC3-308	recombinant	NCYC110	DDDA	TAT
RC3-338	recombinant	NCYC110	DDDA	TAT
RC3-321	recombinant	NCYC110	GAID	TAT
RC3-329	recombinant	NCYC110	GAID	TAT
RC3-343	recombinant	NCYC110	GAID	TAT
RC2-308	recombinant	YPS606	DDDA	TAT
RC2-338	recombinant	YPS606	DDDA	TAT
RC2-321	recombinant	YPS606	GAID	TAT
RC2-329	recombinant	YPS606	GAID	TAT
RC2-343	recombinant	YPS606	GAID	TAT
References
1	Peter J, De Chiara M, Friedrich A, Yue JX, Pflieger D, Bergstrom A, et al. Genome evolution across 1,011 Saccharomyces cerevisiae isolates. Nature. 2018;556(7701):339-44. doi: 10.1038/s41586-018-0030-5. PubMed PMID: 29643504.
2	Cubillos FA, Louis EJ, Liti G. Generation of a large set of genetically tractable haploid and diploid Saccharomyces strains. FEMS Yeast Res. 2009;9(8):1217-25. Epub 2009/10/21. doi: FYR583 [pii]
3	Strope PK, Skelly DA, Kozmin SG, Mahadevan G, Stone EA, Magwene PM, et al. The 100-genomes strains, an S. cerevisiae resource that illuminates its natural phenotypic and genotypic variation and emergence as an opportunistic pathogen. Genome Res. 2015;25(5):762-74. doi: 10.1101/gr.185538.114. PubMed PMID: 25840857; PubMed Central PMCID: PMC4417123.
4	Liti G, Carter DM, Moses AM, Warringer J, Parts L, James SA, et al. Population genomics of domestic and wild yeasts. Nature. 2009;458(7236):337-41. Epub 2009/02/13. doi: nature07743 [pii]
5	Nguyen THM, Sondhi S, Ziesel A, Paliwal S, Fiumera HL. Mitochondrial-nuclear coadaptation revealed through mtDNA replacements in Saccharomyces cerevisiae. BMC Evol Biol. 2020;20(1):128. Epub 2020/09/27. doi: 10.1186/s12862-020-01685-6. PubMed PMID: 32977769; PubMed Central PMCID: PMCPMC7517635.
6	Paliwal S, Fiumera AC, Fiumera HL. Mitochondrial-nuclear epistasis contributes to phenotypic variation and coadaptation in natural isolates of Saccharomyces cerevisiae. Genetics. 2014;198(3):1251-65. Epub 2014/08/29. doi: 10.1534/genetics.114.168575. PubMed PMID: 25164882; PubMed Central PMCID: PMC4224164.
7	Winzeler EA, Shoemaker DD, Astromoff A, Liang H, Anderson K, Andre B, et al. Functional characterization of the S. cerevisiae genome by gene deletion and parallel analysis. Science. 1999;285(5429):901-6. Epub 1999/08/07. doi: 7737 [pii]. PubMed PMID: 10436161.
