# Supplementary material for: Mapping mitonuclear epistasis using a novel recombinant yeast population
Source: PLoS Genet. 2023 Mar 29;19(3):e1010401. doi: 10.1371/journal.pgen.1010401 (PMC10085025; doi:10.1371/journal.pgen.1010401)
Supplement: S2 Table — (XLSX) [file pgen.1010401.s002.xlsx]

## Sheet: S2 Table
ANOVA table for petite frequencies of wild yeast isolates
Model Term	d.f.	deviance	Residual df	Resid. Devi.	P	significance
null			76	4188.9
Population	5	2705.2	71	1483.7	<2.2e-16	***
Population/Genotype	15	1103.5	56	380.2	<2.2e-16	***
model:	FM.cbind<-glm(cbind(Petite,Grande)~$NucPop/$Nuclear, family=binomial)
	anova(FM.cbind,test="Chisq")
