# Supplementary material for: Mapping mitonuclear epistasis using a novel recombinant yeast population
Source: PLoS Genet. 2023 Mar 29;19(3):e1010401. doi: 10.1371/journal.pgen.1010401 (PMC10085025; doi:10.1371/journal.pgen.1010401)
Supplement: S3 Table — (XLSX) [file pgen.1010401.s003.xlsx]

## Sheet: S3 Table
ANOVA Table mitotype effects in strains with Y55 nuclear genotype
Model Term	d.f.	deviance	Residual df	Resid. Devi.	P	significance
null			57	7979.2
mtDNA	17	5196	40	1883.1	<2.2e-16	***
model:	FM.cbind<-glm(cbind(Petite,Grande)~MtDNA, family=binomial)
	anova(FM.cbind,test="Chisq")
