# Supplementary material for: Mapping mitonuclear epistasis using a novel recombinant yeast population
Source: PLoS Genet. 2023 Mar 29;19(3):e1010401. doi: 10.1371/journal.pgen.1010401 (PMC10085025; doi:10.1371/journal.pgen.1010401)
Supplement: S4 Table — (XLSX) [file pgen.1010401.s004.xlsx]

## Sheet: S4 Table
mtDNA	mtPop	Acc_mtDNA	Length	GC_percent	M1	M2	M3	M4	M1p	M2p	M2pp	G	V	U	TotalGCcount	Reference	total_intronlength	c1_intronlength	cb_intronlength	omega_length	intron_total_count	ai1_1_count	ai2_2_count	ai3alpha_3_count	ai3bet_4_count	ai3gamma_5_count	ai4alpha_6_count	ai4beta_7_count	ai4gamma_count	ai5alpha_8_count	ai5beta_9_count	ai5gamma_10_count	bi1alpha_count	bi1beta_1_count	bi2_2_count	bi3_3_count	bi4_4_count	bi5_5_count	omega_count	ai1_1_length	ai2_2_length	ai3alpha_3_length	ai3bet_4_length	ai3gamma_5_length	ai4alpha_6_length	ai4beta_7_length	ai4gamma_length	ai5alpha_8_length	ai5beta_9_length
273614N	mosaic	CP006553	76603	15.1	32	28	11	1	4	12	9	0	3	37	137	1	12544	6615	5929	0	10	0	0	1	0	0	1	1	0	0	1	1	0	1	1	1	1	1	0	0	0	1621	0	0	1010	1455	0	0	1643
DBVPG6044	WestAfr	CP020156	83523	17.2	52	36	19	24	2	24	7	3	2	41	210	This_work	11376	5901	5475	0	8	1	0	1	0	0	1	0	0	1	0	0	0	0	1	1	1	1	0	2448	0	1217	0	0	1010	0	0	1226	0
NCYC110	WestAfr	CP006549	80882	17.6	52	34	19	22	2	21	6	3	2	42	203	1	12675	7205	5470	0	8	1	0	1	0	0	1	0	0	1	0	0	0	0	1	1	1	1	0	2447	0	1514	0	0	1010	0	0	1350	0
UWOPS83_787_3	Malaysian	UWOPS827873_CP006550	77956	15.1	26	17	12	1	3	11	9	0	3	39	121	1	11082	8972	2110	0	8	1	1	1	0	0	1	1	0	0	1	0	0	0	0	0	1	1	0	1831	1330	1672	0	0	1009	1483	0	0	1647
UWOPS87_2421	Malaysian	CP006551	83736	15.7	32	20	11	2	2	9	6	4	4	47	137	1	15185	11296	3746	143	11	1	1	1	0	0	1	0	0	1	1	1	0	0	0	1	1	1	1	2447	2480	1514	0	0	1010	0	0	1348	1608
Y12	Sake	CP006554	82773	16.6	46	30	13	2	4	22	6	5	3	45	176	1	14647	10902	3745	0	9	1	1	1	0	1	0	0	0	0	1	1	0	0	0	1	1	1	0	2447	2483	1642	0	1908	0	0	0	0	1535
Y55	WestAfr	CP006492	80791	16.9	49	27	17	13	4	16	6	3	2	42	179	1	12449	6299	6150	0	9	1	0	1	0	0	1	0	0	1	0	0	0	1	1	1	1	1	0	2425	0	1514	0	0	1010	0	0	1350	0
YIIc17_E5	mosaic	CP006547	81976	15.9	44	22	15	1	4	13	7	3	3	38	150	1	12547	6348	6199	0	9	0	1	1	0	0	1	0	0	1	0	0	0	1	1	1	1	1	0	0	2483	1514	0	0	1010	0	0	1341	0
YJM975	WineEuro	CP006500	78950	16.1	45	22	16	3	8	14	4	3	3	38	156	1	12767	6550	6217	0	9	0	1	1	0	0	0	0	0	0	1	1	0	1	1	1	1	1	0	0	2481	1643	0	0	0	0	0	0	1533
YJM978	WineEuro	CP006501	78916	16.1	45	22	16	3	8	14	4	3	3	38	156	1	12770	6553	6217	0	9	0	1	1	0	0	0	0	0	0	1	1	0	1	1	1	1	1	0	0	2483	1643	0	0	0	0	0	0	1534
YJM981	WineEuro	CP006502	78916	16.1	45	22	16	3	8	14	4	3	3	38	156	1	12768	6551	6217	0	9	0	1	1	0	0	0	0	0	0	1	1	0	1	1	1	1	1	0	0	2483	1642	0	0	0	0	0	0	1533
YPS606	NthAm	CP006548	77515	14.7	25	17	11	1	3	10	7	0	2	41	117	1	12332	6353	5979	0	9	0	1	0	0	0	0	0	0	1	1	1	0	1	1	1	1	1	0	0	2480	0	0	0	0	0	0	1352	1642
SK1	WestAfr	CP020190	84638	17.7	53	36	19	23	2	24	7	3	2	43	212	This_work	13735	8844	3748	1143	11	1	0	1	0	0	1	1	0	0	1	1	0	0	1	1	1	1	1	2425	0	1514	0	0	1010	1469	0	0	1533
S288C	mosaic	KP263414	85779	17.1	48	34	16	2	3	20	8	5	4	46	186	1	18363	11277	5943	1143	13	1	1	1	0	0	1	0	0	1	1	1	0	1	1	1	1	1	1	2448	2482	1516	0	0	1010	0	0	1365	1570
BC187	WineEuro	KP712790_1	83983	16.5	48	37	16	2	7	21	7	3	2	40	183	This_work	16221	8872	6206	1143	12	0	1	1	0	0	1	0	0	1	1	1	0	1	1	1	1	1	1	0	2483	1515	0	0	1010	0	0	1337	1636
DBVPG1373	WineEuro	KP712801	81464	16.1	47	30	18	3	5	19	6	4	2	36	170	This_work	12757	6551	6206	0	9	0	1	1	0	0	0	0	0	0	1	1	0	1	1	1	1	1	0	0	2483	1643	0	0	0	0	0	0	1532
W303_CM007981	mosaic	CP007981	94871	17.1	57	42	19	2	3	29	11	6	4	44	217	This_work	24454	11214	13240	0	12	1	1	1	0	0	1	0	0	1	1	1	0	1	1	1	1	1	0	2448	2483	1514	0	0	1010	0	0	1345	1533
L1528	WineEuro	KP712791_1	82253	16.1	53	34	16	2	4	21	7	2	3	36	178	This_work	13775	7713	6062	0	10	1	0	1	0	0	0	0	0	1	1	1	0	1	1	1	1	1	0	2448	0	1515	0	0	0	0	0	1337	1533
322134S	mosaic	NA	NA	NA	NA	NA	NA	NA	NA	NA	NA	NA	NA	NA	NA	NA	NA	NA	NA	NA	NA	NA	NA	NA	NA	NA	NA	NA	NA	NA	NA	NA	NA	NA	NA	NA	NA	NA	NA	NA	NA	NA	NA	NA	NA	NA	NA	NA	NA
References
1	Wolters JF, Chiu K, Fiumera HL. Population structure of mitochondrial genomes in Saccharomyces cerevisiae. BMC Genomics. 2015;16:451. doi: 10.1186/s12864-015-1664-4. PubMed PMID: 26062918; PubMed Central PMCID: PMC4464245.
[truncated: 12 more columns]
