# Supplementary material for: Mapping mitonuclear epistasis using a novel recombinant yeast population
Source: PLoS Genet. 2023 Mar 29;19(3):e1010401. doi: 10.1371/journal.pgen.1010401 (PMC10085025; doi:10.1371/journal.pgen.1010401)
Supplement: S5 Table — (XLSX) [file pgen.1010401.s005.xlsx]

## Sheet: S5 Table
ANOVA table for 16 mitonuclear genotypes (4 nuc x 4 mtDNA)
Model Term	d.f.	deviance	Residual df	Resid. Devi.	P	significance
null			65	5102.8
Nuclear genotype	3	2993.21	62	2109.6	<2.2e-16	***
MtDNA	3	576.11	59	1533.4	<2.2e-16	***
Nuclear x MtDNA	9	1101.35	50	432.1	<2.2e-16	***
model:	FM.cbind<-glm(cbind(Petite,Grande)~Nuclear x MtDNA, family=binomial)
	anova(FM.cbind,test="Chisq")
