# Supplementary material for: Mapping mitonuclear epistasis using a novel recombinant yeast population
Source: PLoS Genet. 2023 Mar 29;19(3):e1010401. doi: 10.1371/journal.pgen.1010401 (PMC10085025; doi:10.1371/journal.pgen.1010401)
Supplement: S6 Table — (XLSX) [file pgen.1010401.s006.xlsx]

## Sheet: Table S6
Chromosome	Bi-allelic sites	Tri-allelic sites	Tetra-allelic sites	>4 alleles (including indels)	Total.SNPs
I	538	635	10	0	1183
II	1436	160	4	0	1600
III	681	89	1	0	771
IV	5638	7700	12	0	13350
V	1188	133	1	0	1322
VI	661	356	2	0	1019
VII	2055	254	2	0	2311
VIII	980	455	7	1	1443
IX	858	281	8	1	1148
X	1355	241	2	0	1598
XI	1200	281	5	0	1486
XII	1811	152	3	0	1966
XIII	1544	72	1	0	1617
XIV	1450	199	5	0	1654
XV	1898	369	3	0	2270
XVI	1662	135	1	0	1798
Total	24955	11512	67	2	36536
