# Supplementary material for: Mapping mitonuclear epistasis using a novel recombinant yeast population
Source: PLoS Genet. 2023 Mar 29;19(3):e1010401. doi: 10.1371/journal.pgen.1010401 (PMC10085025; doi:10.1371/journal.pgen.1010401)
Supplement: S7 Table — (XLSX) [file pgen.1010401.s007.xlsx]

## Sheet: Table S7
Association	GENE_annot	CHROM	SNP position	CONSEQUENCE	Distance from coding start site	FDR_threshold	neg_logP
nuclear	PEX13	chr12	537571	missense_variant	0	0.001	4.95797
nuclear	NMT1	chr12	543195	missense_variant	0	0.001	6.69495
nuclear	COQ9	chr12	550373	upstream_gene_variant	80	0.001	7.21113
nuclear	CLB4	chr12	561975	upstream_gene_variant	33	0.001	4.63855
nuclear	PNP1	chr12	561975	upstream_gene_variant	243	0.001	4.63855
nuclear	TUB4	chr12	566391	upstream_gene_variant	110	0.001	5.47259
nuclear	CPR6	chr12	572384	missense_variant	0	0.001	5.75085
nuclear	BNA5	chr12	607137	upstream_gene_variant	18	0.001	5.2348
nuclear	EST1	chr12	607912	missense_variant	0	0.001	5.27922
nuclear	EST1	chr12	607921	missense_variant	0	0.001	5.27922
nuclear	EST1	chr12	607922	missense_variant	0	0.001	6.67334
nuclear	EST1	chr12	609308	missense_variant	0	0.001	7.26474
nuclear	EST1	chr12	609488	missense_variant	0	0.001	4.92951
nuclear	EST1	chr12	609559	upstream_gene_variant	35	0.001	4.43843
nuclear	TOP3	chr12	609559	upstream_gene_variant	224	0.001	4.43843
nuclear	EST1	chr12	609589	upstream_gene_variant	65	0.001	5.52895
nuclear	TOP3	chr12	609589	upstream_gene_variant	194	0.001	5.52895
nuclear	YLR236C	chr12	611828	frameshift_variant	0	0.001	5.30191
nuclear	YLR236C	chr12	611853	missense_variant	0	0.001	5.30191
nuclear	THI7	chr12	612159	upstream_gene_variant	208	0.001	4.99029
nuclear	YLR236C	chr12	612159	upstream_gene_variant	42	0.001	4.99029
nuclear	ILV5	chr12	838948	missense_variant	0	0.001	5.66595
nuclear	ATG33	chr12	840076	upstream_gene_variant	245	0.001	5.55876
nuclear	ATG33	chr12	840079	upstream_gene_variant	242	0.001	5.55876
nuclear	ATG33	chr12	840287	upstream_gene_variant	34	0.001	5.81975
nuclear	VPS38	chr12	846071	upstream_gene_variant	32	0.001	6.96757
nuclear	VPS38	chr12	846079	upstream_gene_variant	24	0.001	6.96757
nuclear	STE11	chr12	850373	missense_variant	0	0.001	4.53869
nuclear	STE11	chr12	851231	missense_variant	0	0.001	6.74269
nuclear	YLR365W	chr12	855358	missense_variant	0	0.001	6.41678
nuclear	RPS22B	chr12	856319	upstream_gene_variant	123	0.001	5.30048
nuclear	RPS22B	chr12	856362	upstream_gene_variant	80	0.001	5.30048
nuclear	MDM30	chr12	858849	missense_variant	0	0.001	4.98303
nuclear	SSQ1	chr12	859419	upstream_gene_variant	133	0.001	7.779
nuclear	SSQ1	chr12	859459	upstream_gene_variant	93	0.001	4.53869
nuclear	STP3	chr12	871484	upstream_gene_variant	213	0.001	5.34733
nuclear	VID22	chr12	871484	upstream_gene_variant	117	0.001	5.34733
nuclear	STP3	chr12	871646	upstream_gene_variant	51	0.001	5.54146
nuclear	STP3	chr12	872357	missense_variant	0	0.001	6.69118
nuclear	FBP1	chr12	874812	upstream_gene_variant	20	0.001	7.69894
nuclear	NAM2	chr12	883503	missense_variant	0	0.001	4.80532
nuclear	SMC6	chr12	885072	upstream_gene_variant	216	0.001	5.66168
nuclear	SMC6	chr12	885490	missense_variant	0	0.001	4.6449
nuclear	IKI3	chr12	892960	upstream_gene_variant	60	0.001	4.53754
nuclear	VPS33	chr12	910431	missense_variant	0	0.001	5.00388
nuclear	SFP1	chr12	925463	upstream_gene_variant	105	0.001	5.07786
nuclear	SFP1	chr12	926441	missense_variant	0	0.001	5.07786
nuclear	DUS4	chr12	929744	upstream_gene_variant	45	0.001	4.73641
nuclear	DUS4	chr12	929781	upstream_gene_variant	8	0.001	4.73641
nuclear	YLR406C-A	chr12	932272	inframe_deletion	0	0.001	4.71902
nuclear	BER1	chr12	948914	missense_variant	0	0.001	5.22926
nuclear	INA1	chr12	951124	upstream_gene_variant	32	0.001	4.55178
nuclear	COX14	chr13	14912	upstream_gene_variant	159	0.001	5.54943
nuclear	COX14	chr13	14915	upstream_gene_variant	162	0.001	4.65385
nuclear	CSM3	chr13	367524	inframe_deletion	0	0.001	6.50682
nuclear	CSM3	chr13	367662	missense_variant	0	0.001	6.25539
nuclear	FAR3	chr13	379347	upstream_gene_variant	239	0.001	4.44011
nuclear	FAR3	chr13	379468	upstream_gene_variant	118	0.001	4.44011
nuclear	FAR3	chr13	379477	upstream_gene_variant	109	0.001	4.44011
nuclear	FAR3	chr13	379646	missense_variant	0	0.001	4.60126
nuclear	RNA14	chr13	392619	upstream_gene_variant	136	0.001	4.41318
nuclear	SAM37	chr13	392619	upstream_gene_variant	104	0.001	4.41318
nuclear	SOV1	chr13	402726	missense_variant	0	0.001	4.41318
nuclear	YNL165W	chr14	324631	missense_variant	0	0.001	4.43769
nuclear	COQ2	chr14	701531	frameshift_variant	0	0.001	4.52372
nuclear	PDR18	chr14	766129	missense_variant	0	0.001	4.45844
nuclear	IDH2	chr15	581340	missense_variant	0	0.001	4.49617
nuclear	LSC1	chr15	592958	upstream_gene_variant	99	0.001	5.17184
nuclear	LSC1	chr15	592976	upstream_gene_variant	81	0.001	5.17184
nuclear	LSC1	chr15	593004	upstream_gene_variant	53	0.001	4.86628
nuclear	LSC1	chr15	593104	missense_variant	0	0.001	4.4371
nuclear	THI80	chr15	601702	missense_variant	0	0.001	5.17184
nuclear	SNF2	chr15	860275	upstream_gene_variant	17	0.001	6.27084
nuclear	SNF2	chr15	860397	upstream_gene_variant	139	0.001	5.00115
nuclear	YPK9	chr15	862224	missense_variant	0	0.001	6.16472
nuclear	RPS10A	chr15	867574	splice_region_variant	0	0.001	4.55675
nuclear	YOR296W	chr15	869986	upstream_gene_variant	216	0.001	6.97099
nuclear	YOR296W	chr15	870449	missense_variant	0	0.001	5.72977
nuclear	YOR296W	chr15	871819	missense_variant	0	0.001	4.55807
nuclear	MUM3	chr15	875566	upstream_gene_variant	33	0.001	4.55369
nuclear	TIM18	chr15	875566	upstream_gene_variant	245	0.001	4.55369
nuclear	MUM3	chr15	875572	upstream_gene_variant	27	0.001	4.55369
nuclear	MBF1	chr15	877890	upstream_gene_variant	205	0.001	5.56955
nuclear	COT1	chr15	907235	stop_gained	0	0.001	4.81187
nuclear	COT1	chr15	907705	upstream_gene_variant	150	0.001	4.89675
nuclear	LDB19	chr15	918764	missense_variant	0	0.001	4.67629
nuclear	PRO2	chr15	921890	missense_variant	0	0.001	6.3102
nuclear	FRT1	chr15	924397	missense_variant	0	0.001	6.89678
nuclear	MYO2	chr15	925556	upstream_gene_variant	165	0.001	6.52879
nuclear	PDR10	chr15	932032	missense_variant	0	0.001	6.92921
nuclear	PDR10	chr15	934977	missense_variant	0	0.001	7.37885
nuclear	MIP1	chr15	941765	missense_variant	0	0.001	5.90615
nuclear	MIP1	chr15	941767	missense_variant	0	0.001	5.90615
nuclear	MIP1	chr15	943237	missense_variant	0	0.001	7.31808
nuclear	ALA1	chr15	949236	upstream_gene_variant	127	0.001	5.4341
nuclear	KRE5	chr15	949648	upstream_gene_variant	125	0.001	5.88931
nuclear	KRE5	chr15	949676	upstream_gene_variant	97	0.001	5.88931
nuclear	KRE5	chr15	949678	upstream_gene_variant	95	0.001	5.88931
nuclear	KRE5	chr15	949682	upstream_gene_variant	91	0.001	5.88931
nuclear	KRE5	chr15	949686	upstream_gene_variant	87	0.001	5.16077
nuclear	KRE5	chr15	950144	missense_variant	0	0.001	5.16077
nuclear	KRE5	chr15	950622	missense_variant	0	0.001	5.64453
nuclear	KRE5	chr15	950916	missense_variant	0	0.001	5.64453
nuclear	TEA1	chr15	954310	upstream_gene_variant	34	0.001	4.89539
nuclear	HSP82	chr16	97839	missense_variant	0	0.001	5.15294
nuclear	USV1	chr16	115978	missense_variant	0	0.001	4.76864
nuclear	MRX4	chr16	231976	missense_variant	0	0.001	4.88679
nuclear	MNC1	chr2	351193	upstream_gene_variant	62	0.001	5.30659
nuclear	MRPS9	chr2	535221	upstream_gene_variant	39	0.001	4.7507
nuclear	YCR087C-A	chr3	264220	frameshift_variant	0	0.001	5.23955
nuclear	YCR087C-A	chr3	264222	inframe_deletion	0	0.001	5.79029
nuclear	YDR261C-C	chr4	992332	frameshift_variant	0	0.001	5.3609
nuclear	YDR261C-D	chr4	992332	frameshift_variant	0	0.001	5.3609
nuclear	BCK2	chr5	520540	frameshift_variant	0	0.001	5.64607
nuclear	RPH1	chr5	523271	upstream_gene_variant	98	0.001	6.93776
nuclear	TUB2	chr6	56117	upstream_gene_variant	219	0.001	5.25888
nuclear	YPT1	chr6	56117	upstream_gene_variant	131	0.001	5.25888
nuclear	CAF16	chr6	80290	upstream_gene_variant	77	0.001	4.69885
nuclear	SEC4	chr6	130231	upstream_gene_variant	103	0.001	4.50473
nuclear	MSH4	chr6	137258	upstream_gene_variant	101	0.001	4.67699
nuclear	UBP6	chr6	164820	upstream_gene_variant	247	0.001	4.73834
nuclear	IOC3	chr6	170689	missense_variant	0	0.001	4.57142
nuclear	BNA6	chr6	245165	initiator_codon_variant	0	0.001	5.22087
nuclear	SUA5	chr7	186206	missense_variant	0	0.001	5.083
nuclear	HUR1	chr7	187532	missense_variant	0	0.001	4.56043
nuclear	PMR1	chr7	189229	missense_variant	0	0.001	5.26044
nuclear	YGL081W	chr7	358117	inframe_deletion	0	0.001	4.38628
nuclear	BCD1	chr8	187718	upstream_gene_variant	206	0.001	4.55068
nuclear	VMA10	chr8	187718	upstream_gene_variant	39	0.001	4.55068
nuclear	RUF5-2	chr8	215105	non_coding_transcript_exon_variant	0	0.001	5.2502
