# Supplementary material for: Mapping mitonuclear epistasis using a novel recombinant yeast population
Source: PLoS Genet. 2023 Mar 29;19(3):e1010401. doi: 10.1371/journal.pgen.1010401 (PMC10085025; doi:10.1371/journal.pgen.1010401)
Supplement: S8 Table — (XLSX) [file pgen.1010401.s008.xlsx]

## Sheet: Table S8
Association	GENE_annot	CHROM	SNP position	Model	CONSEQUENCE	Distance from coding start site	FDR_threshold	neg_logP
nuclear x mtDNA	SMI1	chr7	949775	original	inframe_deletion	0	0.05	5.87922
nuclear x mtDNA	BNS1	chr7	951886	original	upstream_gene_variant	8	0.05	6.29763
nuclear x mtDNA	HGH1	chr7	871605	original	upstream_gene_variant	189	0.05	5.32304
nuclear x mtDNA	YAR023C	chr1	179397	original + MIP1 covariates	missense_variant	0	0.05	3.88715
nuclear x mtDNA	YAT1	chr1	189970	original + MIP1 covariates	upstream_gene_variant	223	0.05	4.01549
nuclear x mtDNA	ABF1	chr11	228202	original + MIP1 covariates	missense_variant	0	0.05	3.81183
nuclear x mtDNA	ABF1	chr11	226519	original + MIP1 covariates	upstream_gene_variant	51	0.05	3.9229
nuclear x mtDNA	GCD10	chr14	510329	original + MIP1 covariates	upstream_gene_variant	117	0.05	4.07133
nuclear x mtDNA	NOP2	chr14	510329	original + MIP1 covariates	upstream_gene_variant	211	0.05	4.07133
nuclear x mtDNA	RLF2	chr16	595702	original + MIP1 covariates	frameshift_variant	0	0.05	4.35874
nuclear x mtDNA	EHD3	chr4	524903	original + MIP1 covariates	upstream_gene_variant	190	0.05	3.83135
nuclear x mtDNA	LDB17	chr4	192640	original + MIP1 covariates	upstream_gene_variant	110	0.05	4.65086
nuclear x mtDNA	TSC13	chr4	427069	original + MIP1 covariates	upstream_gene_variant	135	0.05	4.43014
nuclear x mtDNA	BNS1	chr7	951886	original + MIP1 covariates	upstream_gene_variant	8	0.05	6.44349
nuclear x mtDNA	SMI1	chr7	949775	original + MIP1 covariates	inframe_deletion	0	0.05	6.0634
nuclear x mtDNA	HGH1	chr7	871605	original + MIP1 covariates	upstream_gene_variant	189	0.05	5.29673
nuclear x mtDNA	snR7-L	chr7	939704	original + MIP1 covariates	upstream_gene_variant	32	0.05	5.02894
nuclear x mtDNA	snR7-S	chr7	939704	original + MIP1 covariates	upstream_gene_variant	32	0.05	5.02894
nuclear x mtDNA	PET54	chr7	939704	original + MIP1 covariates	upstream_gene_variant	219	0.05	5.02894
nuclear x mtDNA	snR7-L	chr7	939795	original + MIP1 covariates	upstream_gene_variant	123	0.05	4.89569
nuclear x mtDNA	snR7-S	chr7	939795	original + MIP1 covariates	upstream_gene_variant	123	0.05	4.89569
nuclear x mtDNA	PET54	chr7	939795	original + MIP1 covariates	upstream_gene_variant	128	0.05	4.89569
nuclear x mtDNA	PCT1	chr7	904953	original + MIP1 covariates	upstream_gene_variant	205	0.05	4.35826
nuclear x mtDNA	RSM27	chr7	922150	original + MIP1 covariates	upstream_gene_variant	25	0.05	4.1456
nuclear x mtDNA	PFK1	chr7	973759	original + MIP1 covariates	upstream_gene_variant	25	0.05	4.11838
nuclear x mtDNA	NAS6	chr7	953711	original + MIP1 covariates	upstream_gene_variant	249	0.05	3.97
nuclear x mtDNA	PHB2	chr7	953711	original + MIP1 covariates	upstream_gene_variant	231	0.05	3.97
nuclear x mtDNA	RPL24B	chr7	787804	original + MIP1 covariates	upstream_gene_variant	25	0.05	3.8659
nuclear x mtDNA	NAS6	chr7	953861	original + MIP1 covariates	upstream_gene_variant	99	0.05	3.85222
nuclear x mtDNA	OSH3	chr8	242492	original + MIP1 covariates	upstream_gene_variant	90	0.05	4.05443
