# Supplementary material for: Mapping mitonuclear epistasis using a novel recombinant yeast population
Source: PLoS Genet. 2023 Mar 29;19(3):e1010401. doi: 10.1371/journal.pgen.1010401 (PMC10085025; doi:10.1371/journal.pgen.1010401)
Supplement: S9 Table — (XLSX) [file pgen.1010401.s009.xlsx]

## Sheet: Table S9
Gene	CHROM	POS	Maj.Allele	Maj.Allele.Freq	Ave.Pheno.Maj	Min.Allele	Min.Allele.Freq	Ave.Pheno.Min	Effect.Size	CONSEQUENCE	Distance	neg_logP	NOTES
PEX13	chr12	537571	A	0.81	3.68428	G	0.19	4.84019	0.109811	missense_variant	0	4.95797	Peroxisomal importomer complex component; integral peroxisomal membrane protein required for docking and translocation of peroxisomal matrix proteins; interacts with the PTS1 signal recognition factor Pex5p and the PTS2 signal recognition factor Pex7p; forms a complex with Pex14p and Pex17p
NMT1	chr12	543195	T	0.85	3.66308	C	0.15	5.2721	0.120677	missense_variant	0	6.69495	Essential. N-myristoyl transferase; catalyzes the cotranslational, covalent attachment of myristic acid to the N-terminal glycine residue of several proteins involved in cellular growth and signal transduction
COQ9	chr12	550373	A	0.87	3.71582	C	0.13	5.17658	0.0949497	upstream_gene_variant	80	7.21113	Protein required for ubiquinone biosynthesis and respiratory growth; localizes to matrix face of mitochondrial inner membrane in a large complex with ubiquinone biosynthetic enzymes; ubiquinone is also known as coenzyme Q; human homolog COQ9 can complement yeast coq9 null mutant
CLB4	chr12	561975	T	0.6	3.7695	A	0.4	4.0948	0.0650599	upstream_gene_variant	33	4.63855	B-type cyclin involved in cell cycle progression; activates Cdc28p to promote the G2/M transition; may be involved in DNA replication and spindle assembly; accumulates during S phase and G2, then targeted for ubiquitin-mediated degradation
PNP1	chr12	561975	T	0.6	3.7695	A	0.4	4.0948	0.0650599	upstream_gene_variant	243	4.63855	Purine nucleoside phosphorylase; specifically metabolizes inosine and guanosine nucleosides; involved in the nicotinamide riboside salvage pathway
TUB4	chr12	566391	A	0.82	3.65203	DEL	0.18	5.05938	0.126662	upstream_gene_variant	110	5.47259	Essential gene;Gamma-tubulin; involved in nucleating microtubules from both the cytoplasmic and nuclear faces of the spindle pole body; protein abundance increases in response to DNA replication stress
CPR6	chr12	572384	A	0.81	3.68209	C	0.19	4.90121	0.115817	missense_variant	0	5.75085	Peptidyl-prolyl cis-trans isomerase (cyclophilin); catalyzes the cis-trans isomerization of peptide bonds N-terminal to proline residues; plays a role in determining prion variants; binds to Hsp82p and contributes to chaperone activity; protein abundance increases in response to DNA replication stress
BNA5	chr12	607137	T	0.59	3.80311	DEL	0.41	4.04516	0.049621	upstream_gene_variant	18	5.2348	Kynureninase; required for the de novo biosynthesis of NAD from tryptophan via kynurenine
EST1	chr12	607912	G	0.52	4.14057	T	0.48	3.66233	0.114776	missense_variant	0	5.27922	TLC1 RNA-associated factor involved in telomere length regulation; recruitment subunit of telomerase; has G-quadruplex promoting activity required for telomere elongation; role in activating telomere-bound Est2p-TLC1-RNA
EST1	chr12	607921	ACT	0.52	4.14057	GTC	0.48	3.66233	0.114776	missense_variant	0	5.27922	TLC1 RNA-associated factor involved in telomere length regulation; recruitment subunit of telomerase; has G-quadruplex promoting activity required for telomere elongation; role in activating telomere-bound Est2p-TLC1-RNA
EST1	chr12	607922	CT	0.53	3.77467	TC	0.47	4.05103	0.0649453	missense_variant	0	6.67334	TLC1 RNA-associated factor involved in telomere length regulation; recruitment subunit of telomerase; has G-quadruplex promoting activity required for telomere elongation; role in activating telomere-bound Est2p-TLC1-RNA
EST1	chr12	609308	G	0.55	3.75747	A	0.45	4.08476	0.0736417	missense_variant	0	7.26474	TLC1 RNA-associated factor involved in telomere length regulation; recruitment subunit of telomerase; has G-quadruplex promoting activity required for telomere elongation; role in activating telomere-bound Est2p-TLC1-RNA
EST1	chr12	609488	A	0.51	3.63915	T	0.49	4.19946	0.137276	missense_variant	0	4.92951	TLC1 RNA-associated factor involved in telomere length regulation; recruitment subunit of telomerase; has G-quadruplex promoting activity required for telomere elongation; role in activating telomere-bound Est2p-TLC1-RNA
EST1	chr12	609559	A	0.52	4.08054	G	0.48	3.72204	0.0860401	upstream_gene_variant	35	4.43843	TLC1 RNA-associated factor involved in telomere length regulation; recruitment subunit of telomerase; has G-quadruplex promoting activity required for telomere elongation; role in activating telomere-bound Est2p-TLC1-RNA
TOP3	chr12	609559	A	0.52	4.08054	G	0.48	3.72204	0.0860401	upstream_gene_variant	224	4.43843	DNA Topoisomerase III; conserved protein that functions in a complex with Sgs1p and Rmi1p to relax single-stranded negatively-supercoiled DNA preferentially; DNA catenation/decatenation activity is stimulated by RPA and Sgs1p-Top3p-Rmi1p; involved in telomere stability and regulation of mitotic recombination
EST1	chr12	609589	G	0.51	3.62705	T	0.49	4.20349	0.141228	upstream_gene_variant	65	5.52895	TLC1 RNA-associated factor involved in telomere length regulation; recruitment subunit of telomerase; has G-quadruplex promoting activity required for telomere elongation; role in activating telomere-bound Est2p-TLC1-RNA
TOP3	chr12	609589	G	0.51	3.62705	T	0.49	4.20349	0.141228	upstream_gene_variant	194	5.52895	DNA Topoisomerase III; conserved protein that functions in a complex with Sgs1p and Rmi1p to relax single-stranded negatively-supercoiled DNA preferentially; DNA catenation/decatenation activity is stimulated by RPA and Sgs1p-Top3p-Rmi1p; involved in telomere stability and regulation of mitotic recombination
NM_001348857.1	chr12	611828	T	0.56	3.80839	DEL	0.44	4.01942	0.0464249	frameshift_variant	0	5.30191	YLR236C
NM_001348857.1	chr12	611853	C	0.56	3.80839	G	0.44	4.01942	0.0464249	missense_variant	0	5.30191	YLR236C
NM_001348857.1	chr12	612159	AA	0.57	3.78601	DEL	0.43	4.06141	0.0592103	upstream_gene_variant	42	4.99029	YLR236C
THI7	chr12	612159	AA	0.57	3.78601	DEL	0.43	4.06141	0.0592103	upstream_gene_variant	208	4.99029	Plasma membrane transporter responsible for the uptake of thiamine; contributes to uptake of 5-aminoimidazole-4-carboxamide-1-beta-D-ribofuranoside (acadesine); member of the major facilitator superfamily of transporters; mutation of human ortholog causes thiamine-responsive megaloblastic anemia
ILV5	chr12	838948	G	0.91	3.72602	T	0.09	5.67451	0.087682	missense_variant	0	5.66595	Acetohydroxyacid reductoisomerase and mtDNA binding protein; involved in branched-chain amino acid biosynthesis and maintenance of wild-type mitochondrial DNA; found in mitochondrial nucleoids
ATG33	chr12	840076	A	0.69	3.9099	T	0.31	3.88098	0.00448327	upstream_gene_variant	245	5.55876	Mitochondrial mitophagy-specific protein; required primarily for mitophagy induced at post-log phase; not required for other types of selective autophagy or macroautophagy; conserved within fungi, but not in higher eukaryotes; ATG33 has a paralog, SCM4, that arose from the whole genome duplication
ATG33	chr12	840079	C	0.69	3.9099	T	0.31	3.88098	0.00448327	upstream_gene_variant	242	5.55876	Mitochondrial mitophagy-specific protein; required primarily for mitophagy induced at post-log phase; not required for other types of selective autophagy or macroautophagy; conserved within fungi, but not in higher eukaryotes; ATG33 has a paralog, SCM4, that arose from the whole genome duplication
ATG33	chr12	840287	T	0.69	3.8922	C	0.31	3.92013	0.00432938	upstream_gene_variant	34	5.81975	Mitochondrial mitophagy-specific protein; required primarily for mitophagy induced at post-log phase; not required for other types of selective autophagy or macroautophagy; conserved within fungi, but not in higher eukaryotes; ATG33 has a paralog, SCM4, that arose from the whole genome duplication
VPS38	chr12	846071	C	0.67	3.84142	T	0.33	4.02152	0.0297153	upstream_gene_variant	32	6.96757	Part of a Vps34p phosphatidylinositol 3-kinase complex; functions in carboxypeptidase Y (CPY) sorting; binds Vps30p and Vps34p to promote production of phosphatidylinositol 3-phosphate (PtdIns3P) which stimulates kinase activity; required for overflow degradation of misfolded proteins when ERAD is saturated
VPS38	chr12	846079	G	0.67	3.84142	A	0.33	4.02152	0.0297153	upstream_gene_variant	24	6.96757	Part of a Vps34p phosphatidylinositol 3-kinase complex; functions in carboxypeptidase Y (CPY) sorting; binds Vps30p and Vps34p to promote production of phosphatidylinositol 3-phosphate (PtdIns3P) which stimulates kinase activity; required for overflow degradation of misfolded proteins when ERAD is saturated
STE11	chr12	850373	G	0.61	3.87475	C	0.39	3.94483	0.0136656	missense_variant	0	4.53869	MAP kinase kinase kinase that is involved in signal transduction during pseudohyphal growth, hyperosmotic response, filamentous growth, mating in response to pheromone, and the cell integrity pathway; also involved in regulation of RNA-mediated transposition and the cellular response to heat; localizes to the cytoplasmSignal transducing MEK kinase; involved in pheromone response and pseudohyphal/…
STE11	chr12	851231	C	0.67	3.87189	T	0.33	3.96177	0.0148308	missense_variant	0	6.74269	MAP kinase kinase kinase that is involved in signal transduction during pseudohyphal growth, hyperosmotic response, filamentous growth, mating in response to pheromone, and the cell integrity pathway; also involved in regulation of RNA-mediated transposition and the cellular response to heat; localizes to the cytoplasmSignal transducing MEK kinase; involved in pheromone response and pseudohyphal/…
NM_001348862.1	chr12	855358	T	0.64	3.81343	C	0.36	4.06246	0.0448245	missense_variant	0	6.41678	YLR365W; Putative protein of unknown function
RPS22B	chr12	856319	A	0.69	3.90696	DEL	0.31	3.88655	0.00316314	upstream_gene_variant	123	5.30048	Protein component of the small (40S) ribosomal subunit; homologous to mammalian ribosomal protein S15A and bacterial S8;
RPS22B	chr12	856362	T	0.69	3.90696	DEL	0.31	3.88655	0.00316314	upstream_gene_variant	80	5.30048	Protein component of the small (40S) ribosomal subunit; homologous to mammalian ribosomal protein S15A and bacterial S8;
MDM30	chr12	858849	G	0.62	3.85164	A	0.38	3.98575	0.0254811	missense_variant	0	4.98303	F-box component of an SCF ubiquitin protein ligase complex; associates with and is required for Fzo1p ubiquitination and for mitochondria fusion; stimulates nuclear export of specific mRNAs; promotes ubiquitin-mediated degradation of Gal4p in some strains
SSQ1	chr12	859419	A	0.91	3.70316	G	0.09	5.84353	0.0963166	upstream_gene_variant	133	7.779	Mitochondrial hsp70-type molecular chaperone; required for assembly of iron/sulfur clusters into proteins at a step after cluster synthesis, and for maturation of Yfh1p, which is a homolog of human frataxin implicated in Friedreich's ataxia
SSQ1	chr12	859459	A	0.61	3.87475	G	0.39	3.94483	0.0136656	upstream_gene_variant	93	4.53869	Mitochondrial hsp70-type molecular chaperone; required for assembly of iron/sulfur clusters into proteins at a step after cluster synthesis, and for maturation of Yfh1p, which is a homolog of human frataxin implicated in Friedreich's ataxia
STP3	chr12	871484	C	0.65	3.80528	T	0.35	4.07551	0.0472914	upstream_gene_variant	213	5.34733	Zinc-finger protein of unknown function; possibly involved in pre-tRNA splicing and in uptake of branched-chain amino acids
VID22	chr12	871484	C	0.65	3.80528	T	0.35	4.07551	0.0472914	upstream_gene_variant	117	5.34733	Glycosylated integral membrane protein localized to plasma membrane; plays a role in fructose-1,6-bisphosphatase (FBPase) degradation; involved in FBPase transport from the cytosol to Vid (vacuole import and degradation) vesicles;
STP3	chr12	871646	G	0.65	3.78734	T	0.35	4.11316	0.0570183	upstream_gene_variant	51	5.54146	Zinc-finger protein of unknown function; possibly involved in pre-tRNA splicing and in uptake of branched-chain amino acids
STP3	chr12	872357	G	0.62	3.83388	A	0.38	4.01382	0.034189	missense_variant	0	6.69118	Zinc-finger protein of unknown function; possibly involved in pre-tRNA splicing and in uptake of branched-chain amino acids
FBP1	chr12	874812	A	0.64	3.74171	G	0.36	4.18187	0.0792282	upstream_gene_variant	20	7.69894	Fructose-1,6-bisphosphatase; key regulatory enzyme in the gluconeogenesis pathway, required for glucose metabolism; undergoes either proteasome-mediated or autophagy-mediated degradation depending on growth conditions; glucose starvation results in redistribution to the periplasm; interacts with Vid30p
NAM2	chr12	883503	C	0.63	3.69095	T	0.37	4.26734	0.106634	missense_variant	0	4.80532	Mitochondrial leucyl-tRNA synthetase; also has direct role in splicing of several mitochondrial group I introns; indirectly required for mitochondrial genome maintenance;
SMC6	chr12	885072	DEL	0.69	3.72289	T	0.31	4.32499	0.0933246	upstream_gene_variant	216	5.66168	Component of the SMC5-SMC6 complex; this complex plays a key role in the removal of X-shaped DNA structures that arise between sister chromatids during DNA replication and repair;
SMC6	chr12	885490	C	0.65	3.71927	T	0.35	4.24856	0.0926247	missense_variant	0	4.6449	Component of the SMC5-SMC6 complex; this complex plays a key role in the removal of X-shaped DNA structures that arise between sister chromatids during DNA replication and repair;
IKI3	chr12	892960	DEL	0.72	3.85904	A	0.28	4.02228	0.0228533	upstream_gene_variant	60	4.53754	Subunit of Elongator complex; Elongator is required for modification of wobble nucleosides in tRNA; maintains structural integrity of Elongator
VPS33	chr12	910431	A	0.64	3.69998	G	0.36	4.26383	0.101493	missense_variant	0	5.00388	ATP-binding protein that is a subunit of the HOPS and CORVET complexes; essential for protein sorting, vesicle docking, and fusion at the vacuole; binds to SNARE domains
SFP1	chr12	925463	C	0.63	3.68763	T	0.37	4.28174	0.109909	upstream_gene_variant	105	5.07786	Predicted RNA polymerase II transcription factor involved in the activation of transcription of ribosomal protein genes and in the regulation of cell size; localizes to both the nucleus and cytoplasm, Regulates transcription of ribosomal protein and biogenesis genes; regulates response to nutrients and stress, G2/M transitions during mitotic cell cycle and DNA-damage response, and modulates cell …
SFP1	chr12	926441	T	0.63	3.68763	G	0.37	4.28174	0.109909	missense_variant	0	5.07786	Predicted RNA polymerase II transcription factor involved in the activation of transcription of ribosomal protein genes and in the regulation of cell size; localizes to both the nucleus and cytoplasm, Regulates transcription of ribosomal protein and biogenesis genes; regulates response to nutrients and stress, G2/M transitions during mitotic cell cycle and DNA-damage response, and modulates cell …
DUS4	chr12	929744	G	0.62	3.66739	T	0.38	4.29484	0.119217	upstream_gene_variant	45	4.73641	tRNA dihydrouridine synthase, modifies uracil residues within dihydrouridine loop in tRNA molecules; localizes in the nucleus
DUS4	chr12	929781	C	0.62	3.66739	T	0.38	4.29484	0.119217	upstream_gene_variant	8	4.73641	tRNA dihydrouridine synthase, modifies uracil residues within dihydrouridine loop in tRNA molecules; localizes in the nucleus
NM_001184610.1	chr12	932272	DEL	0.55	3.67178	ACG	0.45	4.17647	0.113555	inframe_deletion	0	4.71902	YLR406C-A; Putative protein of unknown function; SWAT-GFP fusion protein localizes to the endoplasmic reticulum and vacuole, while mCherry fusion localizes to just the vacuole
BER1	chr12	948914	G	0.64	3.68923	A	0.36	4.29675	0.109353	missense_variant	0	5.22926	Protein involved in microtubule-related processes; GFP-fusion protein localizes to the cytoplasm and is induced in response to the DNA-damaging agent MMS
INA1	chr12	951124	T	0.63	3.69365	DEL	0.37	4.2796	0.1084	upstream_gene_variant	32	4.55178	NA
COX14	chr13	14912	A	0.54	3.27115	DEL	0.46	4.64268	0.315452	upstream_gene_variant	159	5.54943	Mitochondrial cytochrome c oxidase (complex IV) assembly factor; also involved in translational regulation of Cox1p and prevention of Cox1p aggregation before assembly; associates with complex IV assembly intermediates and complex III/complex IV supercomplexes; located in the mitochondrial membrane
COX14	chr13	14915	A	0.52	3.26994	G	0.48	4.5983	0.318808	upstream_gene_variant	162	4.65385	Mitochondrial cytochrome c oxidase (complex IV) assembly factor; also involved in translational regulation of Cox1p and prevention of Cox1p aggregation before assembly; associates with complex IV assembly intermediates and complex III/complex IV supercomplexes; located in the mitochondrial membrane
CSM3	chr13	367524	AATGTAAAC	0.66	3.58452	DEL	0.34	4.48586	0.153229	inframe_deletion	0	6.50682	Replication fork associated factor; required for stable replication fork pausing; component of the DNA replication checkpoint pathway; required for accurate chromosome segregation during meiosis; forms nuclear foci upon DNA replication stress
CSM3	chr13	367662	G	0.58	3.61503	A	0.42	4.28365	0.14041	missense_variant	0	6.25539	Replication fork associated factor; required for stable replication fork pausing; component of the DNA replication checkpoint pathway; required for accurate chromosome segregation during meiosis; forms nuclear foci upon DNA replication stress
FAR3	chr13	379347	T	0.6	3.73005	C	0.4	4.14761	0.083511	upstream_gene_variant	239	4.44011	Protein of unknown function; involved in recovery from cell cycle arrest in response to pheromone, in a Far1p-independent pathway; interacts with Far7p, Far8p, Far9p, Far10p, and Far11p; localizes to the endoplasmic reticulum; protein abundance increases in response to DNA replication stress
FAR3	chr13	379468	C	0.6	3.73005	T	0.4	4.14761	0.083511	upstream_gene_variant	118	4.44011	Protein of unknown function; involved in recovery from cell cycle arrest in response to pheromone, in a Far1p-independent pathway; interacts with Far7p, Far8p, Far9p, Far10p, and Far11p; localizes to the endoplasmic reticulum; protein abundance increases in response to DNA replication stress
FAR3	chr13	379477	G	0.6	3.73005	DEL	0.4	4.14761	0.083511	upstream_gene_variant	109	4.44011	Protein of unknown function; involved in recovery from cell cycle arrest in response to pheromone, in a Far1p-independent pathway; interacts with Far7p, Far8p, Far9p, Far10p, and Far11p; localizes to the endoplasmic reticulum; protein abundance increases in response to DNA replication stress
FAR3	chr13	379646	G	0.6	3.71112	A	0.4	4.18103	0.0939825	missense_variant	0	4.60126	Protein of unknown function; involved in recovery from cell cycle arrest in response to pheromone, in a Far1p-independent pathway; interacts with Far7p, Far8p, Far9p, Far10p, and Far11p; localizes to the endoplasmic reticulum; protein abundance increases in response to DNA replication stress
RNA14	chr13	392619	C	0.56	3.80079	T	0.44	4.02512	0.0493538	upstream_gene_variant	136	4.41318	Component of the cleavage and polyadenylation factor I (CF I); CF 1, composed of the CF 1A complex (Rna14p, Rna15p, Clp1p, Pcf11p) and Hrp1, is involved in cleavage and polyadenylation of mRNA 3' ends; bridges interaction between Rna15p and Hrp1p in the CF I complex; mutant displays reduced transcription elongation in the G-less-based run-on (GLRO) assay; required for gene looping and maintenance…
SAM37	chr13	392619	C	0.56	3.80079	T	0.44	4.02512	0.0493538	upstream_gene_variant	104	4.41318	Component of the Sorting and Assembly Machinery (SAM) complex; the SAM (or TOB) complex is located in the mitochondrial outer membrane; binds precursors of beta-barrel proteins and facilitates their outer membrane insertion; contributes to SAM complex stability
SOV1	chr13	402726	G	0.56	3.80079	A	0.44	4.02512	0.0493538	missense_variant	0	4.41318	Mitochondrial protein of unknown function
NM_001183003.3	chr14	324631	G	0.79	3.46846	A	0.21	5.3963	0.202423	missense_variant	0	4.43769	Putative protein of unknown function; YNL165W is not an essential gene
COQ2	chr14	701531	G	0.69	4.08711	DEL	0.31	3.49381	0.0919615	frameshift_variant	0	4.52372	localized to mitochondrial membrane; Para hydroxybenzoate polyprenyl transferase; catalyzes the second step in ubiquinone (coenzyme Q) biosynthesis;
PDR18	chr14	766129	C	0.77	3.70149	T	0.23	4.60084	0.103425	missense_variant	0	4.45844	Putative transporter of the ATP-binding cassette (ABC) family; role in plasma membrane sterol incorporation; implicated in pleiotropic drug resistance; provides resistance to ethanol stress and contributes to a decreased intracellular accumulation of ethanol; the authentic, non-tagged protein is detected in highly purified mitochondria in high-throughput studies
IDH2	chr15	581340	A	0.56	4.60719	C	0.44	3.01365	0.350578	missense_variant	0	4.49617	Subunit of mitochondrial NAD(+)-dependent isocitrate dehydrogenase; complex catalyzes the oxidation of isocitrate to alpha-ketoglutarate in the TCA cycle; phosphorylated
LSC1	chr15	592958	DEL	0.62	4.61865	T	0.38	2.68916	0.366603	upstream_gene_variant	99	5.17184	Alpha subunit of succinyl-CoA ligase; succinyl-CoA ligase is a mitochondrial enzyme of the TCA cycle that catalyzes the nucleotide-dependent conversion of succinyl-CoA to succinate
LSC1	chr15	592976	T	0.62	4.61865	A	0.38	2.68916	0.366603	upstream_gene_variant	81	5.17184	Alpha subunit of succinyl-CoA ligase; succinyl-CoA ligase is a mitochondrial enzyme of the TCA cycle that catalyzes the nucleotide-dependent conversion of succinyl-CoA to succinate
LSC1	chr15	593004	T	0.6	4.65119	G	0.4	2.76782	0.376675	upstream_gene_variant	53	4.86628	Alpha subunit of succinyl-CoA ligase; succinyl-CoA ligase is a mitochondrial enzyme of the TCA cycle that catalyzes the nucleotide-dependent conversion of succinyl-CoA to succinate
LSC1	chr15	593104	A	0.59	4.65399	C	0.41	2.80042	0.379981	missense_variant	0	4.4371	Alpha subunit of succinyl-CoA ligase; succinyl-CoA ligase is a mitochondrial enzyme of the TCA cycle that catalyzes the nucleotide-dependent conversion of succinyl-CoA to succinate
THI80	chr15	601702	C	0.62	4.61865	T	0.38	2.68916	0.366603	missense_variant	0	5.17184	Thiamine pyrophosphokinase; phosphorylates thiamine to produce the coenzyme thiamine pyrophosphate (thiamine diphosphate)
SNF2	chr15	860275	A	0.53	4.61661	G	0.47	3.0485	0.368506	upstream_gene_variant	17	6.27084	Catalytic subunit of the SWI/SNF chromatin remodeling complex; involved in transcriptional regulation; contains DNA-stimulated ATPase activity; functions interdependently in transcriptional activation with Snf5p and Snf6p
SNF2	chr15	860397	A	0.55	4.5809	G	0.45	2.98985	0.357986	upstream_gene_variant	139	5.00115	Catalytic subunit of the SWI/SNF chromatin remodeling complex; involved in transcriptional regulation; contains DNA-stimulated ATPase activity; functions interdependently in transcriptional activation with Snf5p and Snf6p
YPK9	chr15	862224	A	0.52	4.58926	T	0.48	3.0983	0.357831	missense_variant	0	6.16472	Vacuolar protein with a possible role in sequestering heavy metals; has similarity to the type V P-type ATPase Spf1p
RPS10A	chr15	867574	DEL	0.54	4.46199	T	0.46	3.23968	0.281131	splice_region_variant	0	4.55675	NA
NM_001183715.1	chr15	869986	T	0.51	4.62868	C	0.49	3.09613	0.375476	upstream_gene_variant	216	6.97099	Protein whose biological role is unknown
NM_001183715.1	chr15	870449	G	0.54	4.53491	A	0.46	3.06056	0.3391	missense_variant	0	5.72977	Protein whose biological role is unknown
NM_001183715.1	chr15	871819	A	0.58	4.47556	G	0.42	3.033	0.302937	missense_variant	0	4.55807	Protein whose biological role is unknown
MUM3	chr15	875566	A	0.56	4.42277	C	0.44	3.13823	0.282599	upstream_gene_variant	33	4.55369	Protein of unknown function involved in outer spore wall organization;
TIM18	chr15	875566	A	0.56	4.42277	C	0.44	3.13823	0.282599	upstream_gene_variant	245	4.55369	Component of the mitochondrial TIM22 complex; involved in insertion of polytopic proteins into the inner membrane; may mediate assembly or stability of the complex
MUM3	chr15	875572	C	0.56	4.42277	A	0.44	3.13823	0.282599	upstream_gene_variant	27	4.55369	Protein of unknown function involved in outer spore wall organization;
MBF1	chr15	877890	G	0.53	4.52564	A	0.47	3.11608	0.331247	upstream_gene_variant	205	5.56955	Transcriptional coactivator; bridges the DNA-binding region of Gcn4p and TATA-binding protein Spt15p; suppressor of frameshift mutations; protein abundance increases in response to DNA replication stress
COT1	chr15	907235	DEL	0.55	4.48029	G	0.45	3.13294	0.303153	stop_gained	0	4.81187	Vacuolar transporter that mediates zinc transport into the vacuole; overexpression confers resistance to cobalt and rhodium; protein abundance increases in response to DNA replication stress;
COT1	chr15	907705	C	0.74	4.08638	T	0.26	3.33824	0.0972581	upstream_gene_variant	150	4.89675	Vacuolar transporter that mediates zinc transport into the vacuole; overexpression confers resistance to cobalt and rhodium; protein abundance increases in response to DNA replication stress;
LDB19	chr15	918764	T	0.76	4.12168	C	0.24	3.15956	0.115454	missense_variant	0	4.67629	NA
PRO2	chr15	921890	G	0.59	4.5773	A	0.41	2.90157	0.343525	missense_variant	0	6.3102	Gamma-glutamyl phosphate reductase; catalyzes the second step in proline biosynthesis
FRT1	chr15	924397	C	0.59	4.49853	T	0.41	3.00819	0.30552	missense_variant	0	6.89678	Tail-anchored ER membrane protein of unknown function; substrate of the phosphatase calcineurin; interacts with homolog Frt2p; promotes cell growth in stress conditions, possibly via a role in posttranslational translocation;
MYO2	chr15	925556	T	0.6	4.48281	C	0.4	3.00245	0.296073	upstream_gene_variant	165	6.52879	Type V myosin motor involved in actin-based transport of cargos; required for the polarized delivery of secretory vesicles, the vacuole, late Golgi elements, peroxisomes, and the mitotic spindle;
PDR10	chr15	932032	C	0.59	4.51553	T	0.41	2.98281	0.314208	missense_variant	0	6.92921	Putative ABC transporter involved in double-strand break repair via sister chromatid exchange; localizes to puncta at plasma membrane; ATP-binding cassette (ABC) transporter; multidrug transporter involved in the pleiotropic drug resistance network; regulated by Pdr1p and Pdr3p
PDR10	chr15	934977	A	0.53	4.6115	G	0.47	3.0271	0.372335	missense_variant	0	7.37885	Putative ABC transporter involved in double-strand break repair via sister chromatid exchange; localizes to puncta at plasma membrane; ATP-binding cassette (ABC) transporter; multidrug transporter involved in the pleiotropic drug resistance network; regulated by Pdr1p and Pdr3p
MIP1	chr15	941765	T	0.55	4.68148	G	0.45	2.8774	0.405918	missense_variant	0	5.90615	Mitochondrial DNA polymerase gamma; single subunit of mitochondrial DNA polymerase in yeast, in contrast to metazoan complex of catalytic and accessory subunits; polymorphic in yeast, petites occur more frequently in some lab strains; human ortholog POLG complements yeast mip1 mutant; mutations in human POLG associated with Alpers-Huttenlocher syndrome (AHS), progressive external ophthalmoplegia …
MIP1	chr15	941767	A	0.55	4.68148	G	0.45	2.8774	0.405918	missense_variant	0	5.90615	Mitochondrial DNA polymerase gamma; single subunit of mitochondrial DNA polymerase in yeast, in contrast to metazoan complex of catalytic and accessory subunits; polymorphic in yeast, petites occur more frequently in some lab strains; human ortholog POLG complements yeast mip1 mutant; mutations in human POLG associated with Alpers-Huttenlocher syndrome (AHS), progressive external ophthalmoplegia …
MIP1	chr15	943237	T	0.53	4.77593	C	0.47	2.83636	0.455797	missense_variant	0	7.31808	Mitochondrial DNA polymerase gamma; single subunit of mitochondrial DNA polymerase in yeast, in contrast to metazoan complex of catalytic and accessory subunits; polymorphic in yeast, petites occur more frequently in some lab strains; human ortholog POLG complements yeast mip1 mutant; mutations in human POLG associated with Alpers-Huttenlocher syndrome (AHS), progressive external ophthalmoplegia …
ALA1	chr15	949236	A	0.5	4.66293	DEL	0.5	3.11003	0.388226	upstream_gene_variant	127	5.4341	Cytoplasmic and mitochondrial alanyl-tRNA synthetase; required for protein synthesis; point mutation (cdc64-1 allele) causes cell cycle arrest at G1; lethality of null mutation is functionally complemented by human homolog AARS; mutations in human homolog AARS are associated with autoimmune disease polymyositis/dermatomyositis and with hereditary peripheral neuropathy, Charcot‚ÄìMarie‚ÄìTooth (CM…
KRE5	chr15	949648	C	0.52	4.72664	A	0.48	2.93815	0.429237	upstream_gene_variant	125	5.88931	Protein required for beta-1,6 glucan biosynthesis; mutations result in aberrant morphology and severe growth defects
KRE5	chr15	949676	A	0.52	4.72664	G	0.48	2.93815	0.429237	upstream_gene_variant	97	5.88931	Protein required for beta-1,6 glucan biosynthesis; mutations result in aberrant morphology and severe growth defects
KRE5	chr15	949678	C	0.52	4.72664	T	0.48	2.93815	0.429237	upstream_gene_variant	95	5.88931	Protein required for beta-1,6 glucan biosynthesis; mutations result in aberrant morphology and severe growth defects
KRE5	chr15	949682	G	0.52	4.72664	A	0.48	2.93815	0.429237	upstream_gene_variant	91	5.88931	Protein required for beta-1,6 glucan biosynthesis; mutations result in aberrant morphology and severe growth defects
KRE5	chr15	949686	C	0.53	4.7193	T	0.47	2.92621	0.421375	upstream_gene_variant	87	5.16077	Protein required for beta-1,6 glucan biosynthesis; mutations result in aberrant morphology and severe growth defects
KRE5	chr15	950144	A	0.53	4.7193	T	0.47	2.92621	0.421375	missense_variant	0	5.16077	Protein required for beta-1,6 glucan biosynthesis; mutations result in aberrant morphology and severe growth defects
KRE5	chr15	950622	G	0.55	4.68142	T	0.45	2.89922	0.400995	missense_variant	0	5.64453	Protein required for beta-1,6 glucan biosynthesis; mutations result in aberrant morphology and severe growth defects
KRE5	chr15	950916	G	0.55	4.68142	A	0.45	2.89922	0.400995	missense_variant	0	5.64453	Protein required for beta-1,6 glucan biosynthesis; mutations result in aberrant morphology and severe growth defects
TEA1	chr15	954310	A	0.55	4.70623	G	0.45	2.83354	0.421355	upstream_gene_variant	34	4.89539	Ty1 enhancer activator involved in Ty enhancer-mediated transcription; required for full levels of Ty enhancer-mediated transcription; C6 zinc cluster DNA-binding protein
HSP82	chr16	97839	C	0.84	3.63173	T	0.16	5.30363	0.133752	missense_variant	0	5.15294	Hsp90 chaperone; redundant in function with Hsc82p; required for pheromone signaling, negative regulation of Hsf1p; docks with Tom70p for mitochondrial preprotein delivery; promotes telomerase DNA binding, nucleotide addition; protein abundance increases in response to DNA replication stress; contains two acid-rich unstructured regions that promote solubility of chaperone-substrate complexes; HSP…
USV1	chr16	115978	A	0.84	3.65926	G	0.16	5.1601	0.120067	missense_variant	0	4.76864	Putative transcription factor containing a C2H2 zinc finger; mutation affects transcriptional regulation of genes involved in growth on non-fermentable carbon sources, response to salt stress and cell wall biosynthesis;
MRX4	chr16	231976	A	0.8	3.64872	G	0.2	4.93987	0.129115	missense_variant	0	4.88679	Protein that associates with mitochondrial ribosome; green fluorescent protein (GFP)-fusion protein localizes to the mitochondrion; expression may be cell cycle-regulated
NM_001270739.1	chr2	351193	G	0.76	3.56286	A	0.24	4.98604	0.170781	upstream_gene_variant	62	5.30659	MNC1; Putative membrane protein upregulated in toxic manganese levels; mRNA identified as translated by ribosome profiling data;
MRPS9	chr2	535221	AA	0.61	3.9629	DEL	0.39	3.80912	0.0299881	upstream_gene_variant	39	4.7507	Mitochondrial ribosomal protein of the small subunit
NM_001184316.1	chr3	264220	T	0.94	3.76395	DEL	0.06	6.01941	0.0676638	frameshift_variant	0	5.23955	YCR087C-A; Protein whose biological role is unknown; localizes to the nucleolus in a large-scale study
NM_001184316.1	chr3	264222	GTG	0.92	3.73926	DEL	0.08	5.78032	0.0816423	inframe_deletion	0	5.79029	YCR087C-A; Protein whose biological role is unknown; localizes to the nucleolus in a large-scale study
NM_001184420.1	chr4	992332	DEL	0.93	3.78661	AA	0.07	5.45145	0.0582693	frameshift_variant	0	5.3609	YDR261C-C; Retrotransposon TYA Gag gene co-transcribed with TYB Pol;
NM_001184421.2	chr4	992332	DEL	0.93	3.78661	AA	0.07	5.45145	0.0582693	frameshift_variant	0	5.3609	YDR261C-C; Retrotransposon TYA Gag gene co-transcribed with TYB Pol;
BCK2	chr5	520540	ATACATTGGAAATATA	0.61	4.19354	DEL	0.39	3.46366	0.142327	frameshift_variant	0	5.64607	Serine/threonine-rich protein involved in PKC1 signaling pathway; protein kinase C (PKC1) signaling pathway controls cell integrity; overproduction suppresses pkc1 mutations
RPH1	chr5	523271	A	0.81	3.69562	G	0.19	4.76099	0.10121	upstream_gene_variant	98	6.93776	JmjC domain-containing histone demethylase; targets tri- and dimethylated H3K36; associates with actively transcribed regions and promotes elongation; repressor of autophagy-related genes in nutrient-replete conditions; damage-responsive repressor of PHR1; phosphorylated by the Rad53p-dependent DNA damage checkpoint pathway and by a Rim1p-mediated event during starvation; target of stress-induced…
TUB2	chr6	56117	A	0.77	3.75847	DEL	0.23	4.38582	0.0721458	upstream_gene_variant	219	5.25888	Essential gene; Beta-tubulin; associates with alpha-tubulin (Tub1p and Tub3p) to form tubulin dimer, which polymerizes to form microtubules;
YPT1	chr6	56117	A	0.77	3.75847	DEL	0.23	4.38582	0.0721458	upstream_gene_variant	131	5.25888	Rab family GTPase; involved in the ER-to-Golgi step of the secretory pathway; complex formation with the Rab escort protein Mrs6p is required for prenylation of Ypt1p by type II protein geranylgeranyltransferase (Bet2p-Bet4p); binds to unspliced HAC1 mRNA; regulates the unfolded protein response (UPR) by promoting the decay of HAC1 RNA; localizes to the early Golgi, the transitional Golgi and ER …
CAF16	chr6	80290	A	0.78	3.65888	G	0.22	4.76365	0.121525	upstream_gene_variant	77	4.69885	Component of the CCR4-NOT complex involved in regulation of transcription from RNA Polymerase II promoter; predicted to have ATPase activity
SEC4	chr6	130231	DEL	0.65	3.90563	T	0.35	3.89116	0.00253304	upstream_gene_variant	103	4.50473	Rab family GTPase; essential for vesicle-mediated exocytic secretion and autophagy; associates with the exocyst component Sec15p and may regulate polarized delivery of transport vesicles to the exocyst at the plasma membrane
MSH4	chr6	137258	T	0.84	3.58387	C	0.16	5.58595	0.160166	upstream_gene_variant	101	4.67699	Protein involved in meiotic recombination; required for normal levels of crossing over, colocalizes with Zip2p to discrete foci on meiotic chromosomes,
UBP6	chr6	164820	DEL	0.75	3.78597	T	0.25	4.25403	0.0585074	upstream_gene_variant	247	4.73834	Ubiquitin-specific protease; situated in the base subcomplex of the 26S proteasome, releases free ubiquitin from branched polyubiquitin chains en bloc, rather than from the distal tip of the chain; negatively regulates degradation of ubiquitinated proteins by the proteasome; works in opposition to Hul5p polyubiquitin elongation activity;
IOC3	chr6	170689	A	0.62	3.8234	C	0.38	4.02859	0.0389845	missense_variant	0	4.57142	Subunit of the Isw1a chromatin remodeling complex; involved in chromatin remodeling and sister chromatid cohesion
BNA6	chr6	245165	DEL	0.93	3.74304	T	0.07	6.13498	0.0837179	initiator_codon_variant	0	5.22087	Quinolinate phosphoribosyl transferase; required for the de novo biosynthesis of NAD from tryptophan via kynurenine; expression regulated by Hst1p
SUA5	chr7	186206	G	0.58	3.86526	A	0.42	3.95003	0.0178018	missense_variant	0	5.083	Telomeric DNA-binding N(6)-L-threonylcarbamoyladenine synthase involved in telomere replication and tRNA modification; Protein involved in threonylcarbamoyl adenosine biosynthesis; Sua5p and Qri7p are necessary and sufficient for RNA t6A modification in vitro; null mutant lacks N6-threonylcarbamoyl adenosine (t6A) modification in the anticodon loop of ANN-decoding tRNA;
HUR1	chr7	187532	T	0.57	3.86429	A	0.43	3.95028	0.0184888	missense_variant	0	4.56043	Protein with a role in DNA repair; mutants show reduced efficiency of non-homologous end-joining repair
PMR1	chr7	189229	A	0.59	3.84066	T	0.41	3.98777	0.0301568	missense_variant	0	5.26044	Calcium and manganese-transporting ATPase involved in calcium ion transport and homeostasis, manganese ion transport, macroautophagy, and exocytosis; localizes to the Golgi membrane
NM_001180946.1	chr7	358117	AGAAGAAAA	0.87	3.75007	DEL	0.13	4.89274	0.0742735	inframe_deletion	0	4.38628	NA
BCD1	chr8	187718	A	0.62	3.49973	DEL	0.38	4.54809	0.199188	upstream_gene_variant	206	4.55068	Essential protein required for the accumulation of box C/D snoRNA
VMA10	chr8	187718	A	0.62	3.49973	DEL	0.38	4.54809	0.199188	upstream_gene_variant	39	4.55068	Subunit G of the V1 peripheral membrane domain of V-ATPase; part of the electrogenic proton pump found throughout the endomembrane system; involved in vacuolar acidification; the V1 peripheral membrane domain of the vacuolar H+-ATPase (V-ATPase) has eight subunits
NR_132187.1	chr8	215105	DEL	0.83	3.68578	A	0.17	4.88433	0.101877	non_coding_transcript_exon_variant	0	5.2502	NA
