# Supplementary material for: Mapping mitonuclear epistasis using a novel recombinant yeast population
Source: PLoS Genet. 2023 Mar 29;19(3):e1010401. doi: 10.1371/journal.pgen.1010401 (PMC10085025; doi:10.1371/journal.pgen.1010401)
Supplement: S10 Table — (XLSX) [file pgen.1010401.s010.xlsx]

## Sheet: S10 Table
ANOVA table_hgh1 and yat1 deletion strains with different mtDNAs
Full dataset
Model Term	d.f.	deviance	Residual df	Resid. Devi.	Pr(>Chi)	significance
null			253	2462.58
Nuclear genotype	2	790.7	250	1671.88	< 2.2e-16	***
MtDNA	3	965.27	248	706.62	< 2.2e-16	***
Nuclear x MtDNA	3	240.35	242	466.26	< 2.2e-16	***
Parental vs. hgh1∆
mtDNA comparison: BY4741 vs NCYC110
Model Term	d.f.	deviance	Residual df	Resid. Devi.	Pr(>Chi)	significance
null			76	223.38
Nuclear genotype	1	7.718	75	215.66	0.005468	**
MtDNA	1	3.948	74	211.71	0.046932	*
Nuclear x MtDNA	1	82.554	73	129.16	< 2.2e-16	***
Parental vs. hgh1∆
mtDNA comparison: BY4741 vs YPS606
Model Term	d.f.	deviance	Residual df	Resid. Devi.	Pr(>Chi)	significance
null			75	534.91
Nuclear genotype		11.31	74	523.6	0.0007717	***
MtDNA		373.46	73	150.15	< 2.2e-16	***
Nuclear x MtDNA		34.1	72	116.04	2.31e-10	***
Parental vs. yat1∆
mtDNA comparison: BY4741 vs NCYC110
Model Term	d.f.	deviance	Residual df	Resid. Devi.	Pr(>Chi)	significance
null			79	281.37
Nuclear genotype	1	58.943	78	222.42	1.623e-14	***
MtDNA	1	6.799	77	215.62	0.009123	**
Nuclear x MtDNA	1	67.643	76	147.98	< 2.2e-16	***
Parental vs. yat1∆
mtDNA comparison: BY4741 vs YPS606
Model Term	d.f.	deviance	Residual df	Resid. Devi.	Pr(>Chi)	significance
null			78	667.54
Nuclear genotype	1	3.16	77	664.38	0.07551	ns
MtDNA	1	501.79	76	162.59	< 2.2e-16	***
Nuclear x MtDNA	1	15.5	75	147.09	8.259e-05	***
Parental vs. est1∆
mtDNA comparison: BY4741 vs NCYC110
Model Term	d.f.	deviance	Residual df	Resid. Devi.	Pr(>Chi)	significance
null			91	642.45
Nuclear genotype	1	213.085	90	429.37	< 2.2e-16	***
MtDNA	1	230.97	89	198.4	< 2.2e-16	***
Nuclear x MtDNA	1	4.968	88	193.43	0.02582	*
Parental vs. est1∆
mtDNA comparison: BY4741 vs YPS606
Model Term	d.f.	deviance	Residual df	Resid. Devi.	Pr(>Chi)	significance
null			94	1049.25
Nuclear genotype	1	136.21	93	913.03	< 2.2e-16	***
MtDNA	1	682.87	92	230.16	< 2.2e-16	***
Nuclear x MtDNA	1	4.3	91	225.87	0.03822	*
