# Supplementary material for: Mapping mitonuclear epistasis using a novel recombinant yeast population
Source: PLoS Genet. 2023 Mar 29;19(3):e1010401. doi: 10.1371/journal.pgen.1010401 (PMC10085025; doi:10.1371/journal.pgen.1010401)
Supplement: S11 Table — (XLSX) [file pgen.1010401.s011.xlsx]

## Sheet: Table S11
ANOVA table_bns1, smi1 and hgh1 deletion strains with different mtDNAs
Full dataset
Model Term	d.f.	deviance	Residual df	Resid. Devi.	Pr(>Chi)	significance
null			111	4099.9
Nuclear genotype	3	570.77	108	3529.1	< 2.2e-16	***
MtDNA	2	1579.24	106	1949.9	< 2.2e-16	***
Nuclear x MtDNA	6	597.53	100	1352.4	< 2.2e-16	***
