# Supplementary material for: Mapping mitonuclear epistasis using a novel recombinant yeast population
Source: PLoS Genet. 2023 Mar 29;19(3):e1010401. doi: 10.1371/journal.pgen.1010401 (PMC10085025; doi:10.1371/journal.pgen.1010401)
Supplement: S12 Table — (XLSX) [file pgen.1010401.s012.xlsx]

## Sheet: Table S12
Gene	Effect	d.f.	Sum of Squares	Mean Squares	F-value	Pr(>F)	Significance
MIP1	Mitonuclear haplotype	1	1.09e-05	1.09e-05	6.76	0.03	*
	Mitotype	1	3.46e-08	3.46e-08	0.02	0.89	ns
	MIP1 Haplotype	1	9.53e-07	9.53e-07	0.59	0.46	ns
	Mitonuclear Haplotype x Mitotype	1	8.76e-08	8.76e-08	0.05	0.82	ns
	Mitonuclear Haplotype x MIP1 Haplotype	1	9.32e-08	9.32e-08	0.06	0.81	ns
	Mitotype x MIP1 Haplotype	1	5.84e-08	5.84e-08	0.04	0.85	ns
	Mitonuclear Haplotype x Mitotype x MIP1 Haplotype	1	8.47e-08	8.47e-08	0.05	0.82	ns
	Residuals	10	1.61e-05	1.61e-06	NA	NA
HGH1	Mitonuclear haplotype	1	4.15e-06	4.15e-06	1.44	0.26	ns
	Mitotype	1	5.34e-06	5.34e-06	1.85	0.2	ns
	MIP1 Haplotype	1	1.67e-07	1.67e-07	0.06	0.82	ns
	Mitonuclear Haplotype x Mitotype	1	1.73e-08	1.73e-08	0.006	0.94	ns
	Mitonuclear Haplotype x MIP1 Haplotype	1	7.3e-07	7.3e-07	0.25	0.63	ns
	Mitotype x MIP1 Haplotype	1	1.31e-06	1.31e-06	0.45	0.52	ns
	Mitonuclear Haplotype x Mitotype x MIP1 Haplotype	1	3.21e-07	3.21e-07	0.11	0.75	ns
	Residuals	10	2.89e-05	2.89e-06	NA	NA
BNS1	Mitonuclear haplotype	1	2.63e-06	2.63e-06	5.4	0.04	*
	Mitotype	1	4.37e-07	4.37e-07	0.9	0.37	ns
	MIP1 Haplotype	1	1.29e-05	1.29e-05	26.43	0.0004	***
	Mitonuclear Haplotype x Mitotype	1	3.21e-07	3.21e-07	0.66	0.44	ns
	Mitonuclear Haplotype x MIP1 Haplotype	1	2.63e-06	2.63e-06	5.4	0.043	*
	Mitotype x MIP1 Haplotype	1	5.51e-08	5.51e-08	0.11	0.74	ns
	Mitonuclear Haplotype x Mitotype x MIP1 Haplotype	1	7.91e-10	7.91e-10	0.002	0.97	ns
	Residuals	10	4.87e-06	4.87e-07	NA	NA
SMI1	Mitonuclear haplotype	1	7.28e-07	7.28e-07	3.7	0.08	ns
	Mitotype	1	1.87e-07	1.87e-07	0.95	0.35	ns
	MIP1 Haplotype	1	9.82e-07	9.82e-07	4.99	0.05	ns
	Mitonuclear Haplotype x Mitotype	1	2.34e-07	2.34e-07	1.19	0.3	ns
	Mitonuclear Haplotype x MIP1 Haplotype	1	7.52e-07	7.52e-07	3.82	0.08	ns
	Mitotype x MIP1 Haplotype	1	3.95e-08	3.95e-08	0.2	0.66	ns
	Mitonuclear Haplotype x Mitotype x MIP1 Haplotype	1	1.38e-08	1.38e-08	0.07	0.8	ns
	Residuals	10	1.97e-06	1.97e-07	NA	NA
YAT1	Mitonuclear haplotype	1	7.73e-07	7.73e-07	0.14	0.72	ns
	Mitotype	1	1.73e-07	1.73e-07	0.03	0.86	ns
	MIP1 Haplotype	1	1.2e-06	1.2e-06	0.21	0.65	ns
	Mitonuclear Haplotype x Mitotype	1	5.88e-07	5.88e-07	0.1	0.75	ns
	Mitonuclear Haplotype x MIP1 Haplotype	1	4.63e-05	4.63e-05	8.26	0.02	*
	Mitotype x MIP1 Haplotype	1	1.16e-06	1.16e-06	0.21	0.66	ns
	Mitonuclear Haplotype x Mitotype x MIP1 Haplotype	1	8.6e-06	8.6e-06	1.53	0.24	ns
	Residuals	10	5.6e-05	5.6e-06	NA	NA
