# Supplementary material for: Mapping mitonuclear epistasis using a novel recombinant yeast population
Source: PLoS Genet. 2023 Mar 29;19(3):e1010401. doi: 10.1371/journal.pgen.1010401 (PMC10085025; doi:10.1371/journal.pgen.1010401)
Supplement: S13 Table — (XLSX) [file pgen.1010401.s013.xlsx]

## Sheet: S13_Table
GO Enrichment	GOID	TERM	ANNOTATED_GENES	number observed	number observed in genome	CLUSTER_FREQUENCY	GENOME_FREQUENCY	P.value_X2
component	GO:0005764	lysosome	VPS33	1	6	0.0116	0.0009	0.00261007
component	GO:0005739	mitochondrion	ALA1, ATG33, COQ2, COQ9, COT1, COX14, IDH2, ILV5, LSC1, MBF1, MDM30, MIP1, MRPS9, MRX4, NAM2, PDR18, PRO2, RNA14, SAM37, SEC4, SMC6, SOV1, SSQ1, SUA5, TIM18, YPT1	26*	1237	0.3023	0.1921	0.0101486
process	GO:0007059	chromosome segregation	CLB4, CSM3, IOC3, MSH4, SMC6, TOP3, TUB2, TUB4	8	222	0.093	0.0345	0.00344237
process	GO:0006914	autophagy	ATG33, HUR1, PMR1, RPH1, SEC4, SNF2, VPS33, YPT1	8	224	0.093	0.0348	0.00376061
process	GO:0030705	cytoskeleton-dependent intracellular transport	MYO2, TUB2	2	25	0.0233	0.0039	0.0054272
process	GO:0007005	mitochondrion organization	ATG33, COX14, HSP82, ILV5, MDM30, MIP1, MYO2, SAM37, TIM18	9	287	0.1047	0.0446	0.00781164
process	GO:0042592	homeostatic process	COT1, EST1, HSP82, PDR18, PMR1, SSQ1, SUA5, TOP3, VMA10, YPK9	10	346	0.1163	0.0537	0.0111674
process	GO:0061024	membrane organization	MYO2, SAM37, SEC4, TIM18, VPS33, VPS38, YPT1	7	227	0.0814	0.0352	0.0222297
process	GO:0006520	cellular amino acid metabolic process	ALA1, BNA5, BNA6, IDH2, ILV5, NAM2, PRO2	7	249	0.0814	0.0387	0.0425915
function	GO:0016887	ATPase activity	CAF16, HSP82, IOC3, MSH4, MYO2, PDR10, PDR18, PMR1, SNF2, SSQ1, YPK9	11	220	0.1279	0.0342	2.958e-06
function	GO:0003677	DNA binding	CSM3, EST1, ILV5, IOC3, MBF1, MIP1, MSH4, RPH1, SFP1, SMC6, SNF2, STP3, SUA5, TEA1, TOP3, USV1, VID22, YCR087C-A, YDR261C-D	19	602	0.2209	0.0935	6.29822e-05
function	GO:0043167	ion binding	ALA1, BCD1, BNA5, CAF16, DUS4, FBP1, HSP82, IDH2, ILV5, MSH4, MYO2, NAM2, PDR10, PDR18, PMR1, RPH1, SEC4, SFP1, SMC6, SNF2, SSQ1, STE11, STP3, SUA5, TEA1, THI80, TUB2, TUB4, USV1, VID22, VPS33, YCR087C-A, YDR261C-D, YPK9, YPT1	35	1570	0.407	0.2438	0.000481366
function	GO:0051082	unfolded protein binding	CPR6, HSP82, KRE5, SSQ1	4	83	0.0465	0.0129	0.00691775
function	GO:0003924	GTPase activity	SEC4, TUB2, TUB4, YPT1	4	85	0.0465	0.0132	0.00814481
				* GO cluster doesn’t include HSP82, an associated gene known to be localized to the mitochondria
