# Supplementary material for: Mapping mitonuclear epistasis using a novel recombinant yeast population
Source: PLoS Genet. 2023 Mar 29;19(3):e1010401. doi: 10.1371/journal.pgen.1010401 (PMC10085025; doi:10.1371/journal.pgen.1010401)
Supplement: S14 Table — (XLSX) [file pgen.1010401.s014.xlsx]

## Sheet: Table S14
Gene	Category	Chromosome	Directionality	Position	Tm	Ta	GC Content (%)	Amplicon Size	Sequence (5' - 3')
BNS1	Candidate	7	Forward	951966 - 951985	58	51.4	60	218	GTCTTGCACCAGGAGGGATG
BNS1	Candidate	7	Reverse	952163 - 952182	56.4	51.4	50	218	AAGCAAATTGTCTGACGGCG
HGH1	Candidate	7	Forward	870582 - 870601	57.4	52.35	55	75	ACTTAGCCAAGGATGACGGC
HGH1	Candidate	7	Reverse	870637 - 870656	57.3	52.53	60	75	CATCATCGACCTCCTCACCG
MIP1	Candidate	15	Forward	939646 - 939665	59.9	54.9	50	100	GAATGCATGCTGCGAATGGT
MIP1	Candidate	15	Reverse	939726 - 939745	60.11	54.9	55	100	TAATCCTGGGTGCTTCTGCG
SMI1	Candidate	7	Forward	950304 - 950323	57.1	52.1	50	157	AGCGGTGATGGTGAATTGGT
SMI1	Candidate	7	Reverse	950441 - 950460	57.4	52.1	55	157	TCTGCTCCTGCAAGGATGTG
YAT1	Candidate	1	Forward	192010 - 192029	57.2	51.7	55	99	TCGGCATCGGCTACATCATC
YAT1	Candidate	1	Reverse	192089 - 192108	56.7	51.7	55	99	GCGACTTTTCCATGAGCGAC
ACT1	Reference	6	Forward	53567 - 53594	55.7	50.85	35.7	285	ATTATATGTTTAGAGGTTGCTGCTTTGG
ACT1	Reference	6	Reverse	53826 - 53851	56	50.85	42.3	285	CAATTCGTTGTAGAAGGTATGATGCC
UBC6	Reference	5	Forward	359848 - 359876	61.5	56	51.7	272	GATACTTGGAATCCTGGCTGGTCTGTCTC
UBC6	Reference	5	Reverse	360088 - 360119	60.5	56	40.6	272	AAAGGGTCTTCTGTTTCATCACCTGTATTTGC
