# Supplementary material for: Mapping mitonuclear epistasis using a novel recombinant yeast population
Source: PLoS Genet. 2023 Mar 29;19(3):e1010401. doi: 10.1371/journal.pgen.1010401 (PMC10085025; doi:10.1371/journal.pgen.1010401)
Supplement: S15 Table — (XLSX) [file pgen.1010401.s015.xlsx]

## Sheet: Table S15
CHROM	POS	Var_maj	Var_min	RC1_MAF	RC2_MAF	RC3_MAF	Difference |RC1-RC2|	Difference |RC1-RC3|
chr1	835	DEL	C	0.796	0.803	0.854	0.007	0.058
chr1	1279	C	T	0.895	0.904	0.927	0.009	0.032
chr1	1577	ATTACCGTC	DEL	0.845	0.841	0.829	0.004	0.016
chr1	1579	TAC	DEL	0.934	0.93	0.878	0.004	0.056
chr1	1585	C	DEL	0.934	0.93	0.902	0.004	0.032
chr1	1621	T	DEL	0.939	0.936	0.902	0.003	0.037
chr1	2358	C	G	0.917	0.911	0.902	0.006	0.015
chr1	2360	DEL	T	0.945	0.936	0.976	0.009	0.031
chr1	2362	C	T	0.917	0.911	0.902	0.006	0.015
chr1	2371	T	A	0.873	0.873	0.829	0	0.044
chr1	2662	DEL	A	0.939	0.936	0.927	0.003	0.012
chr1	2875	A	DEL	0.713	0.726	0.634	0.013	0.079
chr1	3891	DEL	C	0.851	0.841	0.829	0.01	0.022
chr1	3970	G	DEL	0.569	0.567	0.634	0.002	0.065
chr1	4008	T	DEL	0.917	0.917	0.927	0	0.01
chr1	4223	ACG	DEL	0.923	0.924	0.927	0.001	0.004
chr1	5027	DEL	TTTTG	0.608	0.605	0.683	0.003	0.075
chr1	5069	DEL	TTT	0.541	0.535	0.463	0.006	0.078
chr1	6947	A	DEL	0.917	0.93	0.927	0.013	0.01
chr1	6948	T	DEL	0.796	0.777	0.732	0.019	0.064
chr1	7152	CGT	DEL	0.812	0.796	0.78	0.016	0.032
chr1	9053	GA	DEL	0.707	0.713	0.634	0.006	0.073
chr1	9230	DEL	T	0.635	0.631	0.707	0.004	0.072
chr1	10268	T	DEL	0.79	0.771	0.732	0.019	0.058
chr1	10705	DEL	TACA	0.862	0.841	0.805	0.021	0.057
chr1	11063	DEL	A	0.856	0.834	0.805	0.022	0.051
chr1	11350	T	DEL	0.718	0.726	0.634	0.008	0.084
chr1	12880	GAA	DEL	0.652	0.624	0.61	0.028	0.042
chr1	13385	DEL	AC	0.801	0.796	0.756	0.005	0.045
chr1	13803	DEL	CA	0.845	0.847	0.805	0.002	0.04
chr1	13825	DEL	C	0.901	0.904	0.854	0.003	0.047
chr1	18750	DEL	T	0.945	0.949	0.951	0.004	0.006
chr1	18758	DEL	T	0.945	0.949	0.951	0.004	0.006
chr1	24690	T	DEL	0.939	0.93	0.927	0.009	0.012
chr1	27226	DEL	GTG	0.939	0.936	0.976	0.003	0.037
chr1	27231	G	DEL	0.895	0.885	0.878	0.01	0.017
chr1	27621	DEL	AT	0.508	0.535	0.512	0.027	0.004
chr1	27764	DEL	G	0.923	0.917	0.951	0.006	0.028
chr1	27765	AGTT	DEL	0.884	0.879	0.902	0.005	0.018
chr1	28008	DEL	A	0.619	0.599	0.659	0.02	0.04
chr1	28057	G	A	0.536	0.522	0.537	0.014	0.001
chr1	28068	G	A	0.536	0.522	0.537	0.014	0.001
chr1	28077	A	G	0.536	0.522	0.537	0.014	0.001
chr1	28083	T	C	0.613	0.592	0.61	0.021	0.003
chr1	28087	C	T	0.536	0.522	0.537	0.014	0.001
chr1	28113	AA	GG	0.536	0.522	0.537	0.014	0.001
chr1	28274	DEL	G	0.536	0.522	0.537	0.014	0.001
chr1	28437	T	C	0.536	0.522	0.537	0.014	0.001
chr1	28959	DEL	AC	0.503	0.516	0.634	0.013	0.131
chr1	29001	TA	DEL	0.829	0.834	0.878	0.005	0.049
chr1	29002	A	DEL	0.812	0.79	0.78	0.022	0.032
chr1	29007	DEL	G	0.669	0.656	0.707	0.013	0.038
chr1	29164	A	DEL	0.635	0.65	0.707	0.015	0.072
chr1	29198	DEL	AC	0.53	0.516	0.537	0.014	0.007
chr1	29284	DEL	T	0.519	0.503	0.537	0.016	0.018
chr1	29343	DEL	G	0.508	0.497	0.39	0.011	0.118
chr1	29424	DEL	ACACT	0.751	0.777	0.732	0.026	0.019
chr1	29456	DEL	C	0.541	0.554	0.683	0.013	0.142
chr1	29461	DEL	C	0.878	0.885	0.902	0.007	0.024
chr1	29463	DEL	AA	0.657	0.643	0.537	0.014	0.12
chr1	29534	DEL	T	0.63	0.605	0.659	0.025	0.029
chr1	29553	GG	DEL	0.613	0.592	0.61	0.021	0.003
chr1	29605	A	DEL	0.812	0.809	0.659	0.003	0.153
chr1	29752	DEL	T	0.624	0.605	0.634	0.019	0.01
chr1	29792	T	DEL	0.619	0.599	0.585	0.02	0.034
chr1	29842	DEL	T	0.541	0.561	0.683	0.02	0.142
chr1	29870	DEL	G	0.691	0.675	0.683	0.016	0.008
chr1	29886	TT	DEL	0.613	0.592	0.561	0.021	0.052
chr1	29978	DEL	T	0.591	0.618	0.659	0.027	0.068
chr1	29983	G	DEL	0.541	0.548	0.61	0.007	0.069
chr1	30076	DEL	T	0.575	0.586	0.683	0.011	0.108
chr1	30158	DEL	A	0.873	0.873	0.78	0	0.093
chr1	30282	DEL	C	0.624	0.605	0.659	0.019	0.035
chr1	30296	DEL	C	0.624	0.605	0.659	0.019	0.035
chr1	30413	G	A	0.608	0.586	0.585	0.022	0.023
chr1	30422	G	A	0.608	0.586	0.585	0.022	0.023
chr1	30432	G	T	0.613	0.592	0.61	0.021	0.003
chr1	30434	C	T	0.613	0.592	0.61	0.021	0.003
chr1	30435	A	G	0.53	0.522	0.537	0.008	0.007
chr1	30479	DEL	C	0.669	0.656	0.659	0.013	0.01
chr1	30481	T	A	0.635	0.618	0.61	0.017	0.025
chr1	30490	G	A	0.536	0.529	0.537	0.007	0.001
chr1	30493	G	A	0.608	0.586	0.585	0.022	0.023
chr1	30516	G	A	0.608	0.586	0.585	0.022	0.023
chr1	30588	TCG	DEL	0.613	0.592	0.61	0.021	0.003
chr1	30755	C	G	0.613	0.592	0.61	0.021	0.003
chr1	30782	T	C	0.613	0.592	0.61	0.021	0.003
chr1	30787	T	C	0.608	0.586	0.585	0.022	0.023
chr1	30832	G	C	0.536	0.529	0.537	0.007	0.001
chr1	30840	G	A	0.608	0.586	0.585	0.022	0.023
chr1	30852	T	C	0.608	0.586	0.585	0.022	0.023
chr1	30872	A	DEL	0.619	0.599	0.61	0.02	0.009
chr1	30962	T	DEL	0.624	0.605	0.61	0.019	0.014
chr1	31608	T	C	0.536	0.529	0.537	0.007	0.001
chr1	31635	T	C	0.613	0.592	0.61	0.021	0.003
chr1	31917	T	C	0.525	0.516	0.537	0.009	0.012
chr1	32999	T	DEL	0.525	0.516	0.512	0.009	0.013
chr1	33070	A	T	0.608	0.586	0.585	0.022	0.023
chr1	33077	G	A	0.608	0.586	0.585	0.022	0.023
chr1	33113	A	G	0.53	0.522	0.537	0.008	0.007
chr1	33140	A	G	0.53	0.522	0.537	0.008	0.007
chr1	33152	T	C	0.613	0.592	0.61	0.021	0.003
chr1	33200	C	T	0.613	0.592	0.61	0.021	0.003
chr1	33237	A	G	0.53	0.522	0.537	0.008	0.007
chr1	34515	T	C	0.619	0.599	0.61	0.02	0.009
chr1	34548	A	G	0.569	0.554	0.561	0.015	0.008
chr1	34554	A	G	0.619	0.599	0.61	0.02	0.009
chr1	34982	A	DEL	0.541	0.535	0.537	0.006	0.004
chr1	35112	AG	DEL	0.657	0.669	0.683	0.012	0.026
chr1	35113	G	DEL	0.945	0.943	0.951	0.002	0.006
chr1	35135	DEL	A	0.525	0.516	0.537	0.009	0.012
chr1	35211	C	T	0.541	0.535	0.537	0.006	0.004
chr1	35337	T	A	0.575	0.561	0.561	0.014	0.014
chr1	35419	G	C	0.851	0.841	0.854	0.01	0.003
chr1	35421	A	G	0.575	0.554	0.561	0.021	0.014
chr1	35508	A	G	0.613	0.592	0.61	0.021	0.003
chr1	35514	T	C	0.619	0.599	0.61	0.02	0.009
chr1	35736	G	A	0.613	0.592	0.61	0.021	0.003
chr1	35796	T	C	0.613	0.592	0.61	0.021	0.003
chr1	36005	A	G	0.575	0.561	0.585	0.014	0.01
chr1	36437	DEL	T	0.519	0.497	0.439	0.022	0.08
chr1	36940	T	C	0.519	0.51	0.537	0.009	0.018
chr1	37008	C	A	0.575	0.561	0.585	0.014	0.01
chr1	37019	A	G	0.575	0.561	0.585	0.014	0.01
chr1	37028	G	A	0.519	0.51	0.537	0.009	0.018
chr1	37315	T	A	0.569	0.554	0.561	0.015	0.008
chr1	38120	A	T	0.575	0.561	0.585	0.014	0.01
chr1	38236	A	G	0.619	0.599	0.61	0.02	0.009
chr1	38980	G	A	0.58	0.567	0.585	0.013	0.005
chr1	39009	T	C	0.58	0.567	0.585	0.013	0.005
chr1	39162	C	G	0.624	0.605	0.634	0.019	0.01
chr1	39795	G	A	0.613	0.605	0.634	0.008	0.021
chr1	39901	T	C	0.619	0.611	0.634	0.008	0.015
chr1	39919	TT	CC	0.624	0.611	0.634	0.013	0.01
chr1	39963	G	A	0.624	0.611	0.634	0.013	0.01
chr1	40237	C	T	0.619	0.605	0.634	0.014	0.015
chr1	40380	G	A	0.619	0.605	0.634	0.014	0.015
chr1	40668	A	G	0.569	0.567	0.585	0.002	0.016
chr1	41278	G	A	0.63	0.618	0.634	0.012	0.004
chr1	41587	C	T	0.624	0.611	0.634	0.013	0.01
chr1	42033	DEL	T	0.851	0.841	0.878	0.01	0.027
chr1	42086	A	DEL	0.89	0.879	0.878	0.011	0.012
chr1	42257	G	A	0.613	0.605	0.634	0.008	0.021
chr1	42484	G	A	0.608	0.599	0.61	0.009	0.002
chr1	42527	T	C	0.613	0.605	0.61	0.008	0.003
chr1	42554	A	T	0.613	0.605	0.61	0.008	0.003
chr1	42562	G	A	0.613	0.605	0.61	0.008	0.003
chr1	42590	G	A	0.613	0.605	0.61	0.008	0.003
chr1	42777	DEL	A	0.519	0.522	0.415	0.003	0.104
chr1	43784	C	G	0.613	0.605	0.61	0.008	0.003
chr1	45030	DEL	G	0.674	0.65	0.683	0.024	0.009
chr1	45263	DEL	T	0.768	0.758	0.829	0.01	0.061
chr1	45523	TG	DEL	0.663	0.637	0.659	0.026	0.004
chr1	45538	T	DEL	0.541	0.541	0.659	0	0.118
chr1	45811	T	C	0.503	0.503	0.512	0	0.009
chr1	46030	G	A	0.657	0.631	0.634	0.026	0.023
chr1	46375	T	A	0.939	0.955	0.976	0.016	0.037
chr1	46894	G	A	0.895	0.917	0.927	0.022	0.032
chr1	46912	G	T	0.945	0.962	0.976	0.017	0.031
chr1	47015	C	T	0.834	0.822	0.829	0.012	0.005
chr1	47170	C	T	0.552	0.548	0.561	0.004	0.009
chr1	47206	A	G	0.613	0.599	0.61	0.014	0.003
chr1	47254	A	G	0.552	0.548	0.561	0.004	0.009
chr1	48229	T	C	0.552	0.548	0.561	0.004	0.009
chr1	50215	C	T	0.508	0.503	0.488	0.005	0.02
chr1	50270	T	C	0.906	0.924	0.927	0.018	0.021
chr1	50354	C	T	0.547	0.541	0.537	0.006	0.01
chr1	50384	G	A	0.547	0.541	0.537	0.006	0.01
chr1	50411	C	T	0.906	0.924	0.927	0.018	0.021
chr1	50432	T	C	0.641	0.618	0.61	0.023	0.031
chr1	50444	C	T	0.508	0.503	0.488	0.005	0.02
chr1	50652	G	C	0.508	0.503	0.488	0.005	0.02
chr1	50660	A	T	0.89	0.911	0.927	0.021	0.037
chr1	50663	T	C	0.89	0.911	0.927	0.021	0.037
chr1	50840	A	G	0.646	0.624	0.634	0.022	0.012
chr1	51026	A	G	0.541	0.541	0.561	0	0.02
chr1	52310	A	G	0.641	0.618	0.634	0.023	0.007
chr1	52667	DEL	T	0.851	0.834	0.878	0.017	0.027
chr1	52939	C	T	0.602	0.592	0.61	0.01	0.008
chr1	52951	G	T	0.602	0.592	0.61	0.01	0.008
chr1	52984	G	A	0.945	0.949	0.951	0.004	0.006
chr1	52996	A	G	0.602	0.592	0.61	0.01	0.008
chr1	53542	C	T	0.602	0.592	0.61	0.01	0.008
chr1	54198	G	A	0.602	0.592	0.61	0.01	0.008
chr1	54319	T	C	0.597	0.586	0.585	0.011	0.012
chr1	54478	G	A	0.597	0.586	0.61	0.011	0.013
chr1	54481	T	C	0.597	0.586	0.61	0.011	0.013
chr1	54661	G	T	0.597	0.586	0.61	0.011	0.013
chr1	54679	C	T	0.602	0.592	0.61	0.01	0.008
chr1	54742	A	C	0.602	0.592	0.61	0.01	0.008
chr1	55145	C	T	0.597	0.592	0.61	0.005	0.013
chr1	55180	C	T	0.514	0.51	0.488	0.004	0.026
chr1	55213	A	C	0.602	0.592	0.61	0.01	0.008
chr1	55256	A	G	0.597	0.592	0.61	0.005	0.013
chr1	55952	A	C	0.906	0.898	0.878	0.008	0.028
chr1	56007	G	A	0.945	0.949	0.951	0.004	0.006
chr1	56058	A	C	0.934	0.949	0.951	0.015	0.017
chr1	56129	T	C	0.602	0.592	0.61	0.01	0.008
chr1	56159	A	T	0.541	0.541	0.561	0	0.02
chr1	56195	A	G	0.597	0.592	0.61	0.005	0.013
chr1	56351	G	A	0.602	0.592	0.61	0.01	0.008
chr1	56786	G	A	0.547	0.541	0.561	0.006	0.014
chr1	56888	DEL	T	0.646	0.631	0.683	0.015	0.037
chr1	57155	G	A	0.602	0.592	0.61	0.01	0.008
chr1	57206	A	C	0.508	0.503	0.488	0.005	0.02
chr1	57318	G	C	0.514	0.51	0.488	0.004	0.026
chr1	57320	C	T	0.602	0.592	0.61	0.01	0.008
chr1	57634	C	T	0.514	0.51	0.488	0.004	0.026
chr1	57669	T	C	0.597	0.586	0.585	0.011	0.012
chr1	58073	G	A	0.602	0.592	0.61	0.01	0.008
chr1	58490	A	T	0.646	0.624	0.659	0.022	0.013
chr1	58494	C	T	0.646	0.624	0.659	0.022	0.013
chr1	58600	G	T	0.646	0.624	0.659	0.022	0.013
chr1	58794	G	A	0.646	0.624	0.659	0.022	0.013
chr1	58827	G	A	0.652	0.631	0.659	0.021	0.007
chr1	61205	T	A	0.514	0.503	0.512	0.011	0.002
chr1	61207	T	C	0.514	0.503	0.512	0.011	0.002
chr1	61396	A	G	0.508	0.497	0.512	0.011	0.004
chr1	61451	A	G	0.514	0.503	0.512	0.011	0.002
chr1	61900	C	T	0.818	0.815	0.829	0.003	0.011
chr1	62053	T	G	0.519	0.51	0.512	0.009	0.007
chr1	62565	A	G	0.525	0.516	0.488	0.009	0.037
chr1	62950	T	C	0.558	0.541	0.512	0.017	0.046
chr1	63385	C	T	0.569	0.554	0.488	0.015	0.081
chr1	64663	G	A	0.525	0.516	0.463	0.009	0.062
chr1	64676	T	C	0.519	0.51	0.463	0.009	0.056
chr1	65494	DEL	T	0.613	0.599	0.61	0.014	0.003
chr1	65535	A	DEL	0.657	0.637	0.561	0.02	0.096
chr1	65761	DEL	T	0.691	0.669	0.634	0.022	0.057
chr1	68622	DEL	T	0.735	0.739	0.732	0.004	0.003
chr1	69735	G	DEL	0.917	0.911	0.951	0.006	0.034
chr1	70525	DEL	A	0.873	0.911	0.78	0.038	0.093
chr1	70999	DEL	G	0.619	0.605	0.683	0.014	0.064
chr1	71117	AA	DEL	0.84	0.834	0.732	0.006	0.108
chr1	71531	DEL	AAAA	0.552	0.554	0.512	0.002	0.04
chr1	71674	T	DEL	0.519	0.516	0.561	0.003	0.042
chr1	73855	T	C	0.525	0.529	0.585	0.004	0.06
chr1	73882	C	T	0.823	0.822	0.78	0.001	0.043
chr1	73970	A	T	0.519	0.522	0.561	0.003	0.042
chr1	73976	A	T	0.757	0.758	0.732	0.001	0.025
chr1	73999	A	G	0.757	0.758	0.732	0.001	0.025
chr1	74047	C	T	0.757	0.758	0.732	0.001	0.025
chr1	74050	A	G	0.757	0.758	0.732	0.001	0.025
chr1	74139	A	G	0.829	0.828	0.805	0.001	0.024
chr1	74156	T	G	0.823	0.822	0.78	0.001	0.043
chr1	74538	T	C	0.519	0.522	0.585	0.003	0.066
chr1	74645	G	A	0.519	0.522	0.585	0.003	0.066
chr1	74786	G	A	0.514	0.516	0.561	0.002	0.047
chr1	74860	A	G	0.514	0.516	0.561	0.002	0.047
chr1	74939	A	DEL	0.519	0.522	0.537	0.003	0.018
chr1	75000	TTT	DEL	0.519	0.522	0.537	0.003	0.018
chr1	75073	G	A	0.503	0.503	0.512	0	0.009
chr1	75211	C	T	0.801	0.803	0.78	0.002	0.021
chr1	75277	G	A	0.503	0.503	0.488	0	0.015
chr1	75550	T	C	0.503	0.49	0.463	0.013	0.04
chr1	77495	GAA	DEL	0.834	0.86	0.878	0.026	0.044
chr1	77512	AGA	DEL	0.917	0.917	0.927	0	0.01
chr1	77529	A	DEL	0.939	0.943	0.951	0.004	0.012
chr1	77532	AA	DEL	0.939	0.943	0.951	0.004	0.012
chr1	78560	C	T	0.53	0.522	0.512	0.008	0.018
chr1	78700	G	A	0.525	0.516	0.488	0.009	0.037
chr1	79567	TT	DEL	0.514	0.503	0.512	0.011	0.002
chr1	80554	A	G	0.525	0.516	0.512	0.009	0.013
chr1	80946	A	G	0.536	0.529	0.537	0.007	0.001
chr1	81253	C	T	0.525	0.516	0.512	0.009	0.013
chr1	83270	DEL	T	0.508	0.516	0.585	0.008	0.077
chr1	84701	DEL	T	0.63	0.637	0.732	0.007	0.102
chr1	87602	A	G	0.525	0.516	0.561	0.009	0.036
chr1	87608	T	A	0.525	0.516	0.561	0.009	0.036
chr1	87911	C	T	0.508	0.497	0.512	0.011	0.004
chr1	89266	A	C	0.575	0.567	0.61	0.008	0.035
chr1	89268	T	C	0.575	0.567	0.61	0.008	0.035
chr1	89484	C	G	0.575	0.567	0.61	0.008	0.035
chr1	89494	A	G	0.575	0.567	0.61	0.008	0.035
chr1	89561	T	C	0.575	0.567	0.61	0.008	0.035
chr1	89581	T	C	0.508	0.497	0.512	0.011	0.004
chr1	89616	G	C	0.873	0.854	0.878	0.019	0.005
chr1	89805	C	T	0.564	0.554	0.561	0.01	0.003
chr1	89979	A	G	0.575	0.567	0.61	0.008	0.035
chr1	90064	G	T	0.575	0.567	0.61	0.008	0.035
chr1	91665	A	G	0.514	0.503	0.561	0.011	0.047
chr1	92603	DEL	T	0.657	0.675	0.756	0.018	0.099
chr1	92798	DEL	A	0.541	0.554	0.61	0.013	0.069
chr1	92891	T	C	0.729	0.72	0.78	0.009	0.051
chr1	92934	A	G	0.508	0.497	0.561	0.011	0.053
chr1	92941	G	A	0.508	0.497	0.561	0.011	0.053
chr1	98419	T	A	0.541	0.516	0.561	0.025	0.02
chr1	100840	T	C	0.503	0.49	0.561	0.013	0.058
chr1	101177	C	G	0.525	0.522	0.61	0.003	0.085
chr1	101371	T	A	0.503	0.49	0.561	0.013	0.058
chr1	101451	AA	DEL	0.591	0.599	0.512	0.008	0.079
chr1	101471	G	A	0.503	0.516	0.463	0.013	0.04
chr1	101547	G	C	0.508	0.522	0.488	0.014	0.02
chr1	103724	C	T	0.503	0.49	0.561	0.013	0.058
chr1	103782	C	T	0.503	0.49	0.561	0.013	0.058
chr1	103899	C	T	0.503	0.49	0.561	0.013	0.058
chr1	103902	G	A	0.508	0.522	0.488	0.014	0.02
chr1	104469	T	C	0.503	0.516	0.463	0.013	0.04
chr1	105132	G	A	0.503	0.516	0.488	0.013	0.015
chr1	105290	G	T	0.503	0.516	0.488	0.013	0.015
chr1	105777	G	T	0.508	0.497	0.537	0.011	0.029
chr1	105783	G	A	0.508	0.497	0.537	0.011	0.029
chr1	105800	A	C	0.519	0.51	0.585	0.009	0.066
chr1	107028	T	C	0.564	0.554	0.634	0.01	0.07
chr1	107970	G	A	0.68	0.688	0.732	0.008	0.052
chr1	108748	T	DEL	0.873	0.86	0.878	0.013	0.005
chr1	109650	T	C	0.525	0.516	0.537	0.009	0.012
chr1	109720	C	A	0.53	0.522	0.561	0.008	0.031
chr1	109795	G	A	0.525	0.516	0.561	0.009	0.036
chr1	110131	C	T	0.552	0.541	0.585	0.011	0.033
chr1	110146	A	G	0.552	0.541	0.585	0.011	0.033
chr1	110186	G	A	0.514	0.503	0.537	0.011	0.023
chr1	110521	DEL	T	0.503	0.497	0.488	0.006	0.015
chr1	110710	AGAGAGA	DEL	0.707	0.713	0.732	0.006	0.025
chr1	110711	GAGAG	DEL	0.867	0.866	0.829	0.001	0.038
chr1	110716	A	DEL	0.691	0.682	0.659	0.009	0.032
chr1	110856	C	T	0.564	0.554	0.61	0.01	0.046
chr1	111180	C	T	0.525	0.516	0.585	0.009	0.06
chr1	111245	C	T	0.525	0.516	0.585	0.009	0.06
chr1	111344	G	A	0.519	0.51	0.561	0.009	0.042
chr1	111401	G	A	0.536	0.529	0.585	0.007	0.049
chr1	112207	G	A	0.525	0.516	0.561	0.009	0.036
chr1	112221	T	C	0.525	0.516	0.561	0.009	0.036
chr1	112232	A	G	0.53	0.522	0.585	0.008	0.055
chr1	112237	C	T	0.79	0.771	0.756	0.019	0.034
chr1	112339	G	A	0.53	0.522	0.585	0.008	0.055
chr1	112433	G	A	0.53	0.522	0.585	0.008	0.055
chr1	116334	T	C	0.514	0.51	0.585	0.004	0.071
chr1	116340	C	T	0.508	0.503	0.561	0.005	0.053
chr1	116850	A	T	0.503	0.497	0.561	0.006	0.058
chr1	117940	T	C	0.519	0.516	0.585	0.003	0.066
chr1	118822	C	T	0.519	0.516	0.585	0.003	0.066
chr1	118997	A	G	0.519	0.516	0.585	0.003	0.066
chr1	119659	T	G	0.586	0.586	0.634	0	0.048
chr1	119951	T	C	0.575	0.573	0.634	0.002	0.059
chr1	121907	A	G	0.525	0.522	0.585	0.003	0.06
chr1	121949	A	T	0.514	0.51	0.561	0.004	0.047
chr1	121957	T	C	0.519	0.516	0.585	0.003	0.066
chr1	121976	G	A	0.514	0.51	0.561	0.004	0.047
chr1	122045	C	T	0.519	0.516	0.585	0.003	0.066
chr1	122147	T	C	0.519	0.516	0.585	0.003	0.066
chr1	122202	A	T	0.519	0.516	0.585	0.003	0.066
chr1	124646	C	A	0.508	0.516	0.463	0.008	0.045
chr1	124649	A	G	0.508	0.516	0.463	0.008	0.045
chr1	124657	A	G	0.508	0.516	0.463	0.008	0.045
chr1	124671	A	G	0.503	0.51	0.439	0.007	0.064
chr1	124719	A	C	0.503	0.51	0.439	0.007	0.064
chr1	124775	G	A	0.508	0.516	0.463	0.008	0.045
chr1	125610	G	A	0.503	0.51	0.439	0.007	0.064
chr1	125616	C	T	0.503	0.51	0.439	0.007	0.064
chr1	125619	T	C	0.503	0.51	0.439	0.007	0.064
chr1	125793	A	T	0.503	0.51	0.439	0.007	0.064
chr1	127861	G	T	0.807	0.803	0.829	0.004	0.022
chr1	127881	C	T	0.503	0.51	0.439	0.007	0.064
chr1	127902	T	C	0.503	0.51	0.439	0.007	0.064
chr1	128001	C	T	0.503	0.51	0.439	0.007	0.064
chr1	128049	C	G	0.503	0.51	0.439	0.007	0.064
chr1	128104	TT	DEL	0.619	0.631	0.659	0.012	0.04
chr1	128121	C	T	0.503	0.51	0.439	0.007	0.064
chr1	128234	A	DEL	0.503	0.51	0.415	0.007	0.088
chr1	128704	C	A	0.796	0.79	0.805	0.006	0.009
chr1	128756	G	T	0.575	0.554	0.61	0.021	0.035
chr1	130639	G	A	0.785	0.777	0.805	0.008	0.02
chr1	130691	G	T	0.503	0.51	0.439	0.007	0.064
chr1	132189	A	C	0.569	0.567	0.634	0.002	0.065
chr1	133083	T	C	0.53	0.529	0.585	0.001	0.055
chr1	133615	G	A	0.575	0.573	0.634	0.002	0.059
chr1	135222	G	A	0.575	0.567	0.61	0.008	0.035
chr1	135952	C	T	0.536	0.522	0.561	0.014	0.025
chr1	136041	G	A	0.564	0.554	0.61	0.01	0.046
chr1	136057	A	G	0.564	0.554	0.61	0.01	0.046
chr1	136153	C	G	0.569	0.561	0.61	0.008	0.041
chr1	136195	C	T	0.569	0.561	0.61	0.008	0.041
chr1	137063	C	T	0.508	0.522	0.463	0.014	0.045
chr1	137074	G	C	0.873	0.866	0.878	0.007	0.005
chr1	138257	G	A	0.867	0.86	0.854	0.007	0.013
chr1	138499	A	G	0.928	0.936	0.976	0.008	0.048
chr1	138591	A	G	0.608	0.586	0.585	0.022	0.023
chr1	138650	G	A	0.928	0.936	0.976	0.008	0.048
chr1	138655	G	A	0.608	0.586	0.585	0.022	0.023
chr1	138666	AATT	GGGC	0.613	0.592	0.585	0.021	0.028
chr1	138741	G	A	0.785	0.777	0.805	0.008	0.02
chr1	138749	T	DEL	0.613	0.592	0.585	0.021	0.028
chr1	139263	DEL	A	0.53	0.541	0.61	0.011	0.08
chr1	139311	T	C	0.63	0.611	0.61	0.019	0.02
chr1	139349	T	C	0.878	0.873	0.878	0.005	0
chr1	139405	TATA	DEL	0.807	0.783	0.732	0.024	0.075
chr1	140286	A	G	0.884	0.873	0.902	0.011	0.018
chr1	140346	A	T	0.724	0.732	0.732	0.008	0.008
chr1	140397	C	T	0.735	0.739	0.732	0.004	0.003
chr1	140418	A	G	0.757	0.764	0.78	0.007	0.023
chr1	141342	A	G	0.63	0.611	0.61	0.019	0.02
chr1	141363	A	G	0.785	0.777	0.805	0.008	0.02
chr1	141984	T	C	0.591	0.573	0.561	0.018	0.03
chr1	142112	T	DEL	0.646	0.631	0.634	0.015	0.012
chr1	151010	T	C	0.928	0.936	0.976	0.008	0.048
chr1	151874	DEL	T	0.641	0.624	0.683	0.017	0.042
chr1	154818	T	DEL	0.862	0.866	0.902	0.004	0.04
chr1	154847	DEL	T	0.779	0.764	0.829	0.015	0.05
chr1	156452	GG	DEL	0.602	0.586	0.61	0.016	0.008
chr1	159164	G	C	0.624	0.605	0.61	0.019	0.014
chr1	159467	G	A	0.63	0.611	0.61	0.019	0.02
chr1	159878	T	DEL	0.503	0.522	0.585	0.019	0.082
chr1	160149	G	DEL	0.525	0.503	0.537	0.022	0.012
chr1	166733	G	A	0.569	0.548	0.585	0.021	0.016
chr1	169830	A	G	0.613	0.592	0.585	0.021	0.028
chr1	169887	C	T	0.619	0.599	0.585	0.02	0.034
chr1	169992	T	C	0.619	0.599	0.585	0.02	0.034
chr1	170022	T	C	0.624	0.605	0.585	0.019	0.039
chr1	170564	G	A	0.63	0.611	0.61	0.019	0.02
chr1	171866	DEL	A	0.718	0.713	0.756	0.005	0.038
chr1	171962	T	DEL	0.619	0.599	0.585	0.02	0.034
chr1	172092	G	A	0.508	0.522	0.488	0.014	0.02
chr1	172113	A	C	0.928	0.936	0.976	0.008	0.048
chr1	172280	A	G	0.503	0.516	0.463	0.013	0.04
chr1	173966	A	G	0.503	0.522	0.488	0.019	0.015
chr1	174746	T	G	0.613	0.592	0.561	0.021	0.052
chr1	174919	A	G	0.624	0.605	0.561	0.019	0.063
chr1	174938	G	A	0.619	0.599	0.561	0.02	0.058
chr1	175121	G	A	0.862	0.854	0.805	0.008	0.057
chr1	175203	G	A	0.79	0.783	0.805	0.007	0.015
chr1	175281	G	A	0.757	0.745	0.756	0.012	0.001
chr1	175307	A	T	0.564	0.541	0.537	0.023	0.027
chr1	175318	G	C	0.564	0.541	0.537	0.023	0.027
chr1	175409	G	A	0.564	0.541	0.537	0.023	0.027
chr1	175578	A	DEL	0.525	0.51	0.537	0.015	0.012
chr1	175857	DEL	G	0.575	0.554	0.561	0.021	0.014
chr1	176220	C	T	0.564	0.541	0.537	0.023	0.027
chr1	176230	T	C	0.63	0.611	0.61	0.019	0.02
chr1	176446	G	DEL	0.773	0.764	0.756	0.009	0.017
chr1	176847	G	A	0.608	0.586	0.561	0.022	0.047
chr1	177137	C	A	0.762	0.752	0.78	0.01	0.018
chr1	177140	T	G	0.762	0.752	0.78	0.01	0.018
chr1	177196	C	T	0.768	0.758	0.78	0.01	0.012
chr1	177241	C	T	0.768	0.758	0.78	0.01	0.012
chr1	177270	G	A	0.768	0.758	0.78	0.01	0.012
chr1	177285	T	C	0.63	0.611	0.585	0.019	0.045
chr1	178224	G	A	0.646	0.631	0.61	0.015	0.036
chr1	178358	A	G	0.785	0.777	0.805	0.008	0.02
chr1	178602	C	G	0.928	0.936	0.927	0.008	0.001
chr1	178630	G	A	0.503	0.516	0.488	0.013	0.015
chr1	178769	GAA	DEL	0.63	0.611	0.61	0.019	0.02
chr1	179051	GG	AA	0.939	0.949	0.976	0.01	0.037
chr1	179147	DEL	TC	0.79	0.783	0.805	0.007	0.015
chr1	179226	A	DEL	0.873	0.86	0.805	0.013	0.068
chr1	179397	A	G	0.619	0.599	0.61	0.02	0.009
chr1	179761	A	C	0.503	0.516	0.488	0.013	0.015
chr1	180123	DEL	TG	0.608	0.592	0.659	0.016	0.051
chr1	180136	TACA	DEL	0.624	0.611	0.61	0.013	0.014
chr1	180161	DEL	C	0.608	0.592	0.659	0.016	0.051
chr1	180220	CA	DEL	0.58	0.561	0.585	0.019	0.005
chr1	180276	TTT	DEL	0.608	0.592	0.61	0.016	0.002
chr1	180829	DEL	C	0.713	0.701	0.756	0.012	0.043
chr1	180882	C	DEL	0.613	0.599	0.659	0.014	0.046
chr1	180973	DEL	A	0.624	0.611	0.732	0.013	0.108
chr1	181085	A	DEL	0.945	0.936	0.805	0.009	0.14
chr1	181277	A	DEL	0.519	0.497	0.537	0.022	0.018
chr1	181285	A	T	0.508	0.522	0.488	0.014	0.02
chr1	181685	A	DEL	0.508	0.522	0.488	0.014	0.02
chr1	181958	DEL	TA	0.669	0.65	0.585	0.019	0.084
chr1	181959	A	DEL	0.901	0.892	0.902	0.009	0.001
chr1	181961	A	DEL	0.945	0.943	0.927	0.002	0.018
chr1	183141	C	DEL	0.923	0.917	0.902	0.006	0.021
chr1	183388	DEL	C	0.757	0.752	0.585	0.005	0.172
chr1	183567	DEL	C	0.564	0.548	0.61	0.016	0.046
chr1	183810	DEL	A	0.901	0.892	0.829	0.009	0.072
chr1	183813	T	DEL	0.746	0.764	0.732	0.018	0.014
chr1	184781	DEL	T	0.945	0.936	0.951	0.009	0.006
chr1	185984	DEL	A	0.536	0.529	0.585	0.007	0.049
chr1	189044	DEL	T	0.729	0.701	0.732	0.028	0.003
chr1	189361	C	DEL	0.773	0.796	0.732	0.023	0.041
chr1	189577	C	DEL	0.823	0.841	0.78	0.018	0.043
chr1	189583	ATATC	DEL	0.823	0.841	0.78	0.018	0.043
chr1	189584	TATC	DEL	0.878	0.885	0.78	0.007	0.098
chr1	189684	DEL	T	0.508	0.522	0.756	0.014	0.248
chr1	189707	DEL	T	0.669	0.675	0.805	0.006	0.136
chr1	189709	DEL	A	0.779	0.783	0.902	0.004	0.123
chr1	189744	TC	DEL	0.608	0.592	0.659	0.016	0.051
chr1	189750	A	DEL	0.812	0.803	0.78	0.009	0.032
chr1	189754	C	DEL	0.762	0.752	0.805	0.01	0.043
chr1	189765	CACCC	DEL	0.63	0.611	0.683	0.019	0.053
chr1	189970	DEL	A	0.624	0.611	0.659	0.013	0.035
chr1	190092	A	DEL	0.773	0.764	0.756	0.009	0.017
chr1	190558	T	A	0.503	0.51	0.463	0.007	0.04
chr1	190636	C	T	0.53	0.51	0.537	0.02	0.007
chr1	191755	A	G	0.503	0.516	0.488	0.013	0.015
chr1	192169	GA	AG	0.564	0.554	0.585	0.01	0.021
chr1	192338	DEL	AA	0.597	0.586	0.61	0.011	0.013
chr1	192693	C	T	0.597	0.586	0.61	0.011	0.013
chr1	194475	C	T	0.58	0.573	0.561	0.007	0.019
chr1	194626	G	A	0.586	0.567	0.537	0.019	0.049
chr1	195204	G	A	0.508	0.497	0.512	0.011	0.004
chr1	195324	T	C	0.569	0.548	0.561	0.021	0.008
chr1	195585	T	C	0.53	0.522	0.537	0.008	0.007
chr1	196196	T	G	0.541	0.535	0.537	0.006	0.004
chr1	196198	A	G	0.597	0.592	0.585	0.005	0.012
chr1	196362	T	DEL	0.53	0.529	0.537	0.001	0.007
chr1	196684	C	DEL	0.591	0.586	0.585	0.005	0.006
chr1	196828	DEL	A	0.602	0.599	0.61	0.003	0.008
chr1	196872	DEL	A	0.602	0.599	0.61	0.003	0.008
chr1	196924	C	DEL	0.724	0.713	0.634	0.011	0.09
chr1	197393	G	A	0.514	0.503	0.537	0.011	0.023
chr1	197476	C	T	0.514	0.503	0.537	0.011	0.023
chr1	197813	T	C	0.602	0.599	0.61	0.003	0.008
chr1	197890	C	T	0.608	0.605	0.61	0.003	0.002
chr1	197919	A	DEL	0.829	0.841	0.927	0.012	0.098
chr1	197951	T	C	0.519	0.51	0.537	0.009	0.018
chr1	197983	T	A	0.586	0.58	0.585	0.006	0.001
chr1	197996	T	G	0.519	0.51	0.537	0.009	0.018
chr1	198022	A	G	0.602	0.599	0.61	0.003	0.008
chr1	198027	C	T	0.602	0.599	0.61	0.003	0.008
chr1	198030	DEL	A	0.602	0.599	0.61	0.003	0.008
chr1	198091	T	C	0.575	0.554	0.561	0.021	0.014
chr1	198113	C	T	0.575	0.554	0.561	0.021	0.014
chr1	198118	G	A	0.619	0.599	0.585	0.02	0.034
chr1	198157	G	C	0.552	0.529	0.537	0.023	0.015
chr1	198631	C	DEL	0.53	0.548	0.415	0.018	0.115
chr1	198699	G	DEL	0.751	0.739	0.732	0.012	0.019
chr1	198709	DEL	T	0.84	0.828	0.78	0.012	0.06
chr1	198907	DEL	A	0.508	0.51	0.293	0.002	0.215
chr1	201301	DEL	TG	0.58	0.592	0.585	0.012	0.005
chr1	201305	A	DEL	0.53	0.548	0.537	0.018	0.007
chr1	202584	DEL	AGT	0.597	0.599	0.463	0.002	0.134
chr1	202607	G	DEL	0.713	0.732	0.683	0.019	0.03
chr1	202698	DEL	T	0.939	0.936	1	0.003	0.061
chr1	202825	G	A	0.63	0.611	0.61	0.019	0.02
chr1	202897	DEL	CCTC	0.945	0.955	0.951	0.01	0.006
chr1	202945	A	G	0.536	0.529	0.561	0.007	0.025
chr1	202994	T	G	0.536	0.529	0.561	0.007	0.025
chr1	203049	C	T	0.635	0.618	0.61	0.017	0.025
chr1	203737	CT	DEL	0.757	0.758	0.756	0.001	0.001
chr1	206667	TCA	DEL	0.928	0.917	0.902	0.011	0.026
chr1	206994	C	DEL	0.718	0.701	0.732	0.017	0.014
chr1	207841	C	DEL	0.729	0.732	0.707	0.003	0.022
chr1	207844	G	DEL	0.729	0.732	0.707	0.003	0.022
chr1	207854	G	DEL	0.729	0.732	0.707	0.003	0.022
chr1	223028	DEL	T	0.873	0.866	0.805	0.007	0.068
chr1	225395	GAA	DEL	0.823	0.822	0.78	0.001	0.043
chr10	18935	A	DEL	0.624	0.618	0.537	0.006	0.087
chr10	19047	DEL	C	0.873	0.892	0.854	0.019	0.019
chr10	19094	G	DEL	0.912	0.898	0.902	0.014	0.01
chr10	19157	DEL	T	0.901	0.885	0.951	0.016	0.05
chr10	19221	T	DEL	0.862	0.86	0.902	0.002	0.04
chr10	19409	DEL	T	0.613	0.605	0.585	0.008	0.028
chr10	21176	C	DEL	0.768	0.771	0.732	0.003	0.036
chr10	21206	CG	DEL	0.74	0.752	0.732	0.012	0.008
chr10	21213	T	DEL	0.735	0.745	0.707	0.01	0.028
chr10	21223	A	DEL	0.729	0.739	0.707	0.01	0.022
chr10	21581	DEL	A	0.906	0.892	0.829	0.014	0.077
chr10	22645	AA	DEL	0.646	0.643	0.585	0.003	0.061
chr10	22806	A	DEL	0.646	0.643	0.585	0.003	0.061
chr10	22973	G	DEL	0.641	0.637	0.561	0.004	0.08
chr10	23048	DEL	T	0.906	0.892	0.829	0.014	0.077
chr10	23888	A	DEL	0.652	0.662	0.707	0.01	0.055
chr10	23923	T	DEL	0.652	0.65	0.585	0.002	0.067
chr10	24054	T	DEL	0.646	0.643	0.585	0.003	0.061
chr10	24178	DEL	TT	0.934	0.924	0.902	0.01	0.032
chr10	24318	DEL	A	0.917	0.904	0.878	0.013	0.039
chr10	26519	C	DEL	0.751	0.764	0.78	0.013	0.029
chr10	28304	CCAA	DEL	0.79	0.803	0.805	0.013	0.015
chr10	28330	G	DEL	0.939	0.936	0.927	0.003	0.012
chr10	28947	T	DEL	0.575	0.58	0.78	0.005	0.205
chr10	29313	T	DEL	0.519	0.51	0.488	0.009	0.031
chr10	29447	AGCGCTA	DEL	0.663	0.656	0.683	0.007	0.02
chr10	29870	DEL	C	0.547	0.541	0.512	0.006	0.035
chr10	29934	A	DEL	0.58	0.592	0.659	0.012	0.079
chr10	30875	GTAAA	DEL	0.552	0.548	0.61	0.004	0.058
chr10	31321	C	DEL	0.552	0.535	0.537	0.017	0.015
chr10	31341	DEL	AA	0.53	0.522	0.512	0.008	0.018
chr10	31479	DEL	T	0.519	0.51	0.488	0.009	0.031
chr10	33210	DEL	T	0.89	0.892	0.756	0.002	0.134
chr10	33347	TT	DEL	0.519	0.51	0.512	0.009	0.007
chr10	34147	A	G	0.503	0.49	0.439	0.013	0.064
chr10	35632	A	G	0.508	0.522	0.585	0.014	0.077
chr10	35651	G	A	0.74	0.713	0.707	0.027	0.033
chr10	36232	C	T	0.536	0.554	0.61	0.018	0.074
chr10	36357	G	A	0.613	0.631	0.561	0.018	0.052
chr10	36777	G	A	0.541	0.554	0.61	0.013	0.069
chr10	37826	DEL	T	0.508	0.541	0.439	0.033	0.069
chr10	37852	DEL	A	0.564	0.561	0.61	0.003	0.046
chr10	38301	C	T	0.503	0.49	0.439	0.013	0.064
chr10	39241	A	G	0.525	0.516	0.463	0.009	0.062
chr10	45138	A	G	0.503	0.516	0.61	0.013	0.107
chr10	45625	C	T	0.541	0.535	0.439	0.006	0.102
chr10	46084	C	T	0.508	0.522	0.585	0.014	0.077
chr10	47536	DEL	A	0.851	0.841	0.78	0.01	0.071
chr10	50010	A	DEL	0.669	0.669	0.659	0	0.01
chr10	50102	G	A	0.801	0.809	0.78	0.008	0.021
chr10	53601	A	C	0.552	0.548	0.463	0.004	0.089
chr10	53771	A	G	0.503	0.49	0.439	0.013	0.064
chr10	53880	G	A	0.508	0.497	0.439	0.011	0.069
chr10	54232	C	G	0.541	0.535	0.463	0.006	0.078
chr10	54266	C	T	0.547	0.541	0.463	0.006	0.084
chr10	54941	T	C	0.503	0.516	0.585	0.013	0.082
chr10	54948	G	A	0.547	0.541	0.463	0.006	0.084
chr10	54960	A	G	0.547	0.541	0.463	0.006	0.084
chr10	56611	T	C	0.541	0.535	0.463	0.006	0.078
chr10	56999	G	A	0.53	0.522	0.463	0.008	0.067
chr10	57032	T	C	0.536	0.529	0.463	0.007	0.073
chr10	57860	A	G	0.519	0.51	0.439	0.009	0.08
chr10	59084	DEL	A	0.939	0.93	0.951	0.009	0.012
chr10	59669	DEL	T	0.586	0.586	0.683	0	0.097
chr10	60221	T	DEL	0.591	0.58	0.683	0.011	0.092
chr10	60425	T	C	0.558	0.541	0.537	0.017	0.021
chr10	62902	A	G	0.812	0.796	0.854	0.016	0.042
chr10	62910	C	T	0.519	0.497	0.488	0.022	0.031
chr10	63649	T	A	0.58	0.567	0.561	0.013	0.019
chr10	65007	C	T	0.58	0.573	0.561	0.007	0.019
chr10	66411	A	G	0.564	0.554	0.512	0.01	0.052
chr10	67686	G	A	0.58	0.573	0.537	0.007	0.043
chr10	67698	A	DEL	0.812	0.809	0.805	0.003	0.007
chr10	67742	G	A	0.514	0.497	0.512	0.017	0.002
chr10	68399	A	G	0.823	0.815	0.854	0.008	0.031
chr10	71692	A	T	0.586	0.586	0.585	0	0.001
chr10	73879	G	A	0.508	0.497	0.488	0.011	0.02
chr10	74263	C	A	0.818	0.809	0.878	0.009	0.06
chr10	74314	C	A	0.503	0.516	0.512	0.013	0.009
chr10	74362	A	C	0.58	0.58	0.585	0	0.005
chr10	74616	TT	DEL	0.503	0.51	0.463	0.007	0.04
chr10	74813	DEL	A	0.685	0.688	0.78	0.003	0.095
chr10	75589	T	DEL	0.663	0.662	0.659	0.001	0.004
chr10	76062	A	G	0.514	0.529	0.512	0.015	0.002
chr10	76269	DEL	C	0.862	0.854	0.927	0.008	0.065
chr10	76271	A	T	0.834	0.828	0.878	0.006	0.044
chr10	76314	C	A	0.818	0.809	0.878	0.009	0.06
chr10	77343	A	G	0.569	0.573	0.585	0.004	0.016
chr10	77355	A	G	0.564	0.561	0.561	0.003	0.003
chr10	78942	A	G	0.569	0.567	0.585	0.002	0.016
chr10	79554	A	DEL	0.575	0.573	0.585	0.002	0.01
chr10	79585	A	G	0.525	0.541	0.512	0.016	0.013
chr10	79591	A	DEL	0.586	0.573	0.561	0.013	0.025
chr10	79603	C	G	0.525	0.541	0.512	0.016	0.013
chr10	79609	C	A	0.569	0.567	0.585	0.002	0.016
chr10	79840	C	T	0.503	0.49	0.537	0.013	0.034
chr10	79972	DEL	T	0.796	0.783	0.756	0.013	0.04
chr10	79973	T	DEL	0.503	0.516	0.463	0.013	0.04
chr10	80077	T	G	0.564	0.561	0.561	0.003	0.003
chr10	80433	C	T	0.547	0.541	0.537	0.006	0.01
chr10	80439	T	C	0.547	0.541	0.537	0.006	0.01
chr10	80604	G	A	0.547	0.541	0.537	0.006	0.01
chr10	80826	G	A	0.569	0.567	0.585	0.002	0.016
chr10	80904	G	C	0.84	0.847	0.854	0.007	0.014
chr10	81741	A	G	0.564	0.561	0.585	0.003	0.021
chr10	81756	GGG	TAA	0.569	0.567	0.585	0.002	0.016
chr10	83220	T	C	0.564	0.561	0.585	0.003	0.021
chr10	83271	G	C	0.536	0.529	0.512	0.007	0.024
chr10	83298	G	A	0.536	0.529	0.512	0.007	0.024
chr10	83886	DEL	T	0.541	0.535	0.537	0.006	0.004
chr10	84655	T	C	0.541	0.535	0.537	0.006	0.004
chr10	85527	DEL	T	0.818	0.822	0.878	0.004	0.06
chr10	85528	TTT	DEL	0.558	0.554	0.634	0.004	0.076
chr10	86238	T	C	0.569	0.567	0.585	0.002	0.016
chr10	86351	G	A	0.569	0.567	0.585	0.002	0.016
chr10	86391	G	A	0.84	0.847	0.854	0.007	0.014
chr10	86417	G	A	0.569	0.567	0.585	0.002	0.016
chr10	86865	C	T	0.569	0.567	0.585	0.002	0.016
chr10	86930	A	G	0.503	0.516	0.488	0.013	0.015
chr10	88033	T	C	0.552	0.548	0.561	0.004	0.009
chr10	88473	G	A	0.569	0.567	0.585	0.002	0.016
chr10	88506	G	A	0.569	0.567	0.585	0.002	0.016
chr10	89907	T	G	0.564	0.561	0.561	0.003	0.003
chr10	90035	G	C	0.564	0.561	0.561	0.003	0.003
chr10	90279	DEL	A	0.602	0.605	0.732	0.003	0.13
chr10	91769	DEL	AA	0.591	0.592	0.707	0.001	0.116
chr10	92630	G	A	0.536	0.529	0.512	0.007	0.024
chr10	94353	C	T	0.536	0.529	0.537	0.007	0.001
chr10	94501	C	T	0.536	0.529	0.537	0.007	0.001
chr10	94507	C	A	0.939	0.943	0.902	0.004	0.037
chr10	94749	A	T	0.536	0.529	0.537	0.007	0.001
chr10	94776	G	A	0.536	0.529	0.512	0.007	0.024
chr10	94893	C	DEL	0.591	0.58	0.61	0.011	0.019
chr10	95814	A	G	0.558	0.554	0.561	0.004	0.003
chr10	97349	A	DEL	0.536	0.548	0.561	0.012	0.025
chr10	98069	C	T	0.508	0.522	0.488	0.014	0.02
chr10	98166	G	A	0.503	0.516	0.488	0.013	0.015
chr10	99586	DEL	A	0.646	0.631	0.707	0.015	0.061
chr10	99929	A	G	0.552	0.548	0.561	0.004	0.009
chr10	101045	DEL	A	0.796	0.809	0.829	0.013	0.033
chr10	101653	C	T	0.552	0.548	0.561	0.004	0.009
chr10	103601	A	G	0.519	0.51	0.512	0.009	0.007
chr10	104563	C	T	0.547	0.541	0.561	0.006	0.014
chr10	104612	DEL	A	0.53	0.529	0.585	0.001	0.055
chr10	106212	T	DEL	0.558	0.561	0.659	0.003	0.101
chr10	107092	A	G	0.514	0.51	0.512	0.004	0.002
chr10	107257	T	C	0.536	0.535	0.561	0.001	0.025
chr10	107470	T	C	0.536	0.535	0.561	0.001	0.025
chr10	107518	C	T	0.536	0.535	0.561	0.001	0.025
chr10	107557	A	G	0.519	0.516	0.537	0.003	0.018
chr10	108616	C	T	0.519	0.516	0.512	0.003	0.007
chr10	109687	T	A	0.536	0.535	0.561	0.001	0.025
chr10	110560	G	A	0.536	0.535	0.561	0.001	0.025
chr10	110637	A	G	0.536	0.535	0.561	0.001	0.025
chr10	110860	C	T	0.541	0.541	0.561	0	0.02
chr10	110890	T	C	0.525	0.535	0.488	0.01	0.037
chr10	111001	T	C	0.541	0.541	0.561	0	0.02
chr10	111163	A	DEL	0.912	0.911	0.78	0.001	0.132
chr10	111276	A	DEL	0.519	0.516	0.537	0.003	0.018
chr10	111291	G	DEL	0.525	0.522	0.512	0.003	0.013
chr10	111416	A	C	0.53	0.529	0.537	0.001	0.007
chr10	111539	ACA	DEL	0.641	0.643	0.683	0.002	0.042
chr10	111661	T	C	0.525	0.522	0.537	0.003	0.012
chr10	112731	G	A	0.514	0.51	0.512	0.004	0.002
chr10	112791	T	C	0.508	0.503	0.488	0.005	0.02
chr10	112938	T	A	0.508	0.503	0.488	0.005	0.02
chr10	112965	T	C	0.508	0.503	0.488	0.005	0.02
chr10	112991	T	C	0.508	0.503	0.488	0.005	0.02
chr10	113461	T	C	0.53	0.522	0.537	0.008	0.007
chr10	113977	T	C	0.53	0.529	0.512	0.001	0.018
chr10	114881	TGT	DEL	0.928	0.936	0.976	0.008	0.048
chr10	114882	GT	DEL	0.945	0.955	0.927	0.01	0.018
chr10	114887	TGT	DEL	0.884	0.885	0.878	0.001	0.006
chr10	114921	CTT	DEL	0.536	0.535	0.512	0.001	0.024
chr10	115731	T	C	0.53	0.529	0.488	0.001	0.042
chr10	115930	DEL	A	0.586	0.592	0.707	0.006	0.121
chr10	116084	A	G	0.547	0.548	0.512	0.001	0.035
chr10	116102	A	G	0.541	0.541	0.512	0	0.029
chr10	116137	DEL	T	0.569	0.567	0.512	0.002	0.057
chr10	116153	T	G	0.541	0.541	0.561	0	0.02
chr10	116197	A	T	0.541	0.541	0.512	0	0.029
chr10	116264	C	T	0.569	0.567	0.61	0.002	0.041
chr10	116295	C	A	0.541	0.541	0.561	0	0.02
chr10	116505	T	DEL	0.569	0.573	0.683	0.004	0.114
chr10	116870	C	T	0.541	0.541	0.561	0	0.02
chr10	116886	T	C	0.541	0.541	0.512	0	0.029
chr10	116906	T	G	0.525	0.522	0.537	0.003	0.012
chr10	116910	A	G	0.541	0.541	0.512	0	0.029
chr10	116916	C	T	0.547	0.548	0.561	0.001	0.014
chr10	118419	A	G	0.541	0.541	0.561	0	0.02
chr10	118625	T	C	0.519	0.529	0.561	0.01	0.042
chr10	119059	DEL	T	0.669	0.656	0.707	0.013	0.038
chr10	119099	A	G	0.547	0.548	0.585	0.001	0.038
chr10	119101	T	C	0.525	0.522	0.463	0.003	0.062
chr10	119303	C	T	0.53	0.529	0.488	0.001	0.042
chr10	119345	A	G	0.53	0.529	0.488	0.001	0.042
chr10	119585	T	C	0.541	0.541	0.585	0	0.044
chr10	119761	A	DEL	0.652	0.643	0.634	0.009	0.018
chr10	120358	A	G	0.547	0.548	0.585	0.001	0.038
chr10	120628	A	T	0.525	0.535	0.585	0.01	0.06
chr10	121938	DEL	T	0.514	0.516	0.488	0.002	0.026
chr10	122041	DEL	G	0.519	0.535	0.585	0.016	0.066
chr10	122505	GG	AC	0.536	0.529	0.488	0.007	0.048
chr10	122508	A	G	0.536	0.529	0.488	0.007	0.048
chr10	122613	DEL	GAT	0.536	0.541	0.585	0.005	0.049
chr10	122694	GGCTTG	DEL	0.547	0.561	0.683	0.014	0.136
chr10	122703	AGT	DEL	0.552	0.561	0.683	0.009	0.131
chr10	123520	T	DEL	0.525	0.535	0.561	0.01	0.036
chr10	123552	GT	DEL	0.541	0.541	0.561	0	0.02
chr10	123780	A	DEL	0.729	0.72	0.683	0.009	0.046
chr10	124877	G	A	0.525	0.529	0.561	0.004	0.036
chr10	124924	A	G	0.525	0.529	0.561	0.004	0.036
chr10	124929	A	G	0.525	0.529	0.561	0.004	0.036
chr10	124933	G	A	0.547	0.541	0.561	0.006	0.014
chr10	125006	G	T	0.536	0.535	0.512	0.001	0.024
chr10	125021	A	G	0.525	0.529	0.561	0.004	0.036
chr10	125051	TT	CC	0.525	0.529	0.561	0.004	0.036
chr10	125166	T	C	0.519	0.529	0.561	0.01	0.042
chr10	125297	T	C	0.519	0.529	0.561	0.01	0.042
chr10	125340	C	T	0.525	0.529	0.561	0.004	0.036
chr10	126727	DEL	TT	0.912	0.904	0.78	0.008	0.132
chr10	126843	A	G	0.536	0.541	0.585	0.005	0.049
chr10	128646	C	T	0.547	0.541	0.561	0.006	0.014
chr10	128925	T	C	0.547	0.541	0.561	0.006	0.014
chr10	129079	DEL	T	0.735	0.739	0.854	0.004	0.119
chr10	129119	T	C	0.547	0.541	0.561	0.006	0.014
chr10	129184	C	T	0.508	0.503	0.463	0.005	0.045
chr10	129219	A	G	0.508	0.503	0.463	0.005	0.045
chr10	130065	C	T	0.508	0.503	0.463	0.005	0.045
chr10	130179	T	C	0.508	0.503	0.463	0.005	0.045
chr10	130224	A	G	0.508	0.503	0.463	0.005	0.045
chr10	130675	C	DEL	0.547	0.541	0.561	0.006	0.014
chr10	130765	C	A	0.525	0.522	0.512	0.003	0.013
chr10	131032	T	C	0.525	0.522	0.512	0.003	0.013
chr10	131266	A	T	0.508	0.503	0.463	0.005	0.045
chr10	131311	T	C	0.829	0.828	0.854	0.001	0.025
chr10	131358	C	T	0.552	0.548	0.561	0.004	0.009
chr10	131366	T	C	0.503	0.497	0.463	0.006	0.04
chr10	131805	C	T	0.53	0.522	0.512	0.008	0.018
chr10	131878	A	G	0.508	0.497	0.463	0.011	0.045
chr10	131884	T	C	0.508	0.497	0.463	0.011	0.045
chr10	133940	T	DEL	0.74	0.732	0.707	0.008	0.033
chr10	134032	TT	DEL	0.724	0.732	0.756	0.008	0.032
chr10	134041	DEL	C	0.867	0.86	0.951	0.007	0.084
chr10	134113	AAAA	DEL	0.873	0.873	0.78	0	0.093
chr10	134180	DEL	AA	0.685	0.669	0.683	0.016	0.002
chr10	134282	DEL	TT	0.818	0.815	0.951	0.003	0.133
chr10	134623	T	C	0.541	0.535	0.512	0.006	0.029
chr10	135037	A	G	0.514	0.522	0.488	0.008	0.026
chr10	135448	C	T	0.503	0.497	0.537	0.006	0.034
chr10	136506	C	T	0.536	0.535	0.561	0.001	0.025
chr10	136517	G	C	0.536	0.529	0.512	0.007	0.024
chr10	136605	A	G	0.541	0.535	0.561	0.006	0.02
chr10	136810	T	DEL	0.58	0.58	0.707	0	0.127
chr10	137218	A	G	0.818	0.815	0.927	0.003	0.109
chr10	137367	C	T	0.503	0.497	0.537	0.006	0.034
chr10	138332	G	A	0.536	0.529	0.512	0.007	0.024
chr10	138413	T	C	0.503	0.497	0.488	0.006	0.015
chr10	139088	A	G	0.503	0.503	0.512	0	0.009
chr10	139142	T	C	0.519	0.522	0.537	0.003	0.018
chr10	139214	G	A	0.519	0.522	0.537	0.003	0.018
chr10	139826	DEL	A	0.602	0.599	0.707	0.003	0.105
chr10	140117	A	G	0.519	0.522	0.537	0.003	0.018
chr10	140129	CG	TA	0.514	0.516	0.537	0.002	0.023
chr10	140133	T	G	0.514	0.516	0.537	0.002	0.023
chr10	140135	T	C	0.519	0.522	0.537	0.003	0.018
chr10	140161	G	C	0.514	0.516	0.537	0.002	0.023
chr10	140212	A	DEL	0.536	0.541	0.585	0.005	0.049
chr10	142223	T	C	0.547	0.541	0.512	0.006	0.035
chr10	142259	G	C	0.53	0.522	0.488	0.008	0.042
chr10	142307	T	C	0.53	0.522	0.488	0.008	0.042
chr10	143954	G	A	0.541	0.535	0.561	0.006	0.02
chr10	144368	G	A	0.519	0.529	0.561	0.01	0.042
chr10	144543	G	A	0.536	0.529	0.537	0.007	0.001
chr10	144785	DEL	T	0.53	0.522	0.561	0.008	0.031
chr10	144800	DEL	T	0.519	0.51	0.512	0.009	0.007
chr10	144890	C	T	0.525	0.516	0.537	0.009	0.012
chr10	144905	T	C	0.541	0.535	0.561	0.006	0.02
chr10	145020	AA	DEL	0.541	0.529	0.561	0.012	0.02
chr10	145341	C	T	0.519	0.51	0.537	0.009	0.018
chr10	145376	A	G	0.536	0.529	0.561	0.007	0.025
chr10	145573	T	C	0.541	0.535	0.561	0.006	0.02
chr10	145699	G	T	0.536	0.529	0.561	0.007	0.025
chr10	146059	C	G	0.53	0.522	0.537	0.008	0.007
chr10	146117	G	A	0.541	0.535	0.537	0.006	0.004
chr10	146367	G	A	0.508	0.497	0.512	0.011	0.004
chr10	146369	G	A	0.508	0.497	0.512	0.011	0.004
chr10	146376	T	C	0.508	0.497	0.512	0.011	0.004
chr10	146388	C	T	0.514	0.503	0.537	0.011	0.023
chr10	146394	A	G	0.514	0.503	0.537	0.011	0.023
chr10	146412	T	C	0.514	0.503	0.537	0.011	0.023
chr10	146738	G	A	0.519	0.51	0.537	0.009	0.018
chr10	146789	C	G	0.519	0.51	0.537	0.009	0.018
chr10	146987	T	DEL	0.536	0.522	0.585	0.014	0.049
chr10	147956	A	DEL	0.53	0.516	0.61	0.014	0.08
chr10	148152	C	T	0.508	0.497	0.537	0.011	0.029
chr10	148168	G	C	0.508	0.497	0.537	0.011	0.029
chr10	148549	A	G	0.508	0.497	0.537	0.011	0.029
chr10	148561	T	C	0.525	0.516	0.561	0.009	0.036
chr10	148569	C	T	0.503	0.49	0.512	0.013	0.009
chr10	148594	G	A	0.525	0.516	0.561	0.009	0.036
chr10	149401	G	A	0.536	0.541	0.488	0.005	0.048
chr10	149570	A	G	0.525	0.529	0.463	0.004	0.062
chr10	151494	G	A	0.53	0.541	0.488	0.011	0.042
chr10	152412	C	G	0.541	0.548	0.488	0.007	0.053
chr10	152475	A	G	0.514	0.522	0.463	0.008	0.051
chr10	155081	T	C	0.525	0.516	0.561	0.009	0.036
chr10	155175	G	T	0.503	0.516	0.488	0.013	0.015
chr10	155741	A	T	0.503	0.497	0.439	0.006	0.064
chr10	155930	G	A	0.508	0.503	0.463	0.005	0.045
chr10	155973	T	C	0.508	0.503	0.463	0.005	0.045
chr10	155999	A	G	0.508	0.503	0.463	0.005	0.045
chr10	157415	A	DEL	0.53	0.51	0.61	0.02	0.08
chr10	157821	T	C	0.785	0.783	0.805	0.002	0.02
chr10	158168	A	G	0.525	0.522	0.463	0.003	0.062
chr10	159481	A	DEL	0.541	0.529	0.61	0.012	0.069
chr10	159508	A	DEL	0.613	0.592	0.659	0.021	0.046
chr10	159917	A	DEL	0.586	0.586	0.585	0	0.001
chr10	159945	DEL	A	0.541	0.522	0.659	0.019	0.118
chr10	160183	DEL	T	0.602	0.605	0.659	0.003	0.057
chr10	160259	T	DEL	0.602	0.605	0.61	0.003	0.008
chr10	160930	G	A	0.552	0.548	0.463	0.004	0.089
chr10	161017	A	G	0.58	0.58	0.537	0	0.043
chr10	161023	C	T	0.519	0.535	0.463	0.016	0.056
chr10	161835	DEL	A	0.79	0.809	0.805	0.019	0.015
chr10	161836	A	DEL	0.558	0.535	0.659	0.023	0.101
chr10	165552	DEL	T	0.845	0.847	0.78	0.002	0.065
chr10	167286	C	T	0.503	0.484	0.561	0.019	0.058
chr10	170610	G	A	0.558	0.554	0.463	0.004	0.095
chr10	173313	DEL	T	0.917	0.911	0.927	0.006	0.01
chr10	173516	DEL	AA	0.514	0.541	0.463	0.027	0.051
chr10	173883	G	A	0.508	0.529	0.439	0.021	0.069
chr10	174303	G	A	0.508	0.529	0.463	0.021	0.045
chr10	174334	A	C	0.503	0.484	0.561	0.019	0.058
chr10	174396	A	C	0.503	0.484	0.561	0.019	0.058
chr10	174512	C	T	0.508	0.49	0.561	0.018	0.053
chr10	178043	DEL	T	0.519	0.529	0.39	0.01	0.129
chr10	178571	T	C	0.514	0.535	0.463	0.021	0.051
chr10	178616	A	G	0.53	0.529	0.439	0.001	0.091
chr10	180134	DEL	T	0.508	0.516	0.561	0.008	0.053
chr10	181205	A	G	0.519	0.529	0.463	0.01	0.056
chr10	181214	T	C	0.818	0.815	0.78	0.003	0.038
chr10	181281	T	DEL	0.536	0.529	0.488	0.007	0.048
chr10	181320	T	C	0.503	0.49	0.561	0.013	0.058
chr10	181523	C	G	0.564	0.554	0.488	0.01	0.076
chr10	183834	C	T	0.939	0.955	0.927	0.016	0.012
chr10	184238	DEL	T	0.624	0.637	0.634	0.013	0.01
chr10	187765	A	T	0.547	0.554	0.488	0.007	0.059
chr10	191579	A	DEL	0.652	0.656	0.683	0.004	0.031
chr10	192746	G	A	0.823	0.822	0.878	0.001	0.055
chr10	193609	A	DEL	0.575	0.586	0.561	0.011	0.014
chr10	195348	DEL	T	0.536	0.522	0.561	0.014	0.025
chr10	195349	T	C	0.525	0.529	0.439	0.004	0.086
chr10	196206	C	G	0.547	0.554	0.488	0.007	0.059
chr10	197245	AT	DEL	0.84	0.828	0.732	0.012	0.108
chr10	197451	DEL	AAC	0.856	0.854	0.829	0.002	0.027
chr10	198580	A	DEL	0.58	0.586	0.512	0.006	0.068
chr10	202533	A	DEL	0.895	0.911	0.878	0.016	0.017
chr10	204356	G	A	0.547	0.554	0.512	0.007	0.035
chr10	204359	T	C	0.569	0.567	0.488	0.002	0.081
chr10	204371	T	C	0.552	0.561	0.537	0.009	0.015
chr10	204379	C	T	0.541	0.548	0.488	0.007	0.053
chr10	204387	A	T	0.541	0.548	0.488	0.007	0.053
chr10	204403	C	T	0.541	0.548	0.488	0.007	0.053
chr10	204414	A	T	0.541	0.548	0.488	0.007	0.053
chr10	204420	T	C	0.547	0.554	0.488	0.007	0.059
chr10	204422	A	T	0.547	0.554	0.488	0.007	0.059
chr10	204425	TG	CA	0.541	0.548	0.488	0.007	0.053
chr10	204436	C	A	0.541	0.548	0.488	0.007	0.053
chr10	204488	ACTGGCGTTATACAGAA	DEL	0.751	0.752	0.683	0.001	0.068
chr10	204490	TGGCGTTATACAGAA	DEL	0.812	0.822	0.878	0.01	0.066
chr10	204808	T	DEL	0.812	0.809	0.805	0.003	0.007
chr10	204825	DEL	CA	0.591	0.599	0.634	0.008	0.043
chr10	205203	A	T	0.53	0.535	0.463	0.005	0.067
chr10	207453	DEL	GCATT	0.696	0.694	0.561	0.002	0.135
chr10	207455	ATT	DEL	0.873	0.873	0.878	0	0.005
chr10	207748	AA	DEL	0.569	0.573	0.512	0.004	0.057
chr10	207760	AT	DEL	0.867	0.847	0.829	0.02	0.038
chr10	207761	T	DEL	0.696	0.701	0.659	0.005	0.037
chr10	207816	AC	DEL	0.541	0.529	0.537	0.012	0.004
chr10	209540	DEL	A	0.862	0.885	0.78	0.023	0.082
chr10	210603	A	G	0.525	0.535	0.537	0.01	0.012
chr10	210630	C	T	0.641	0.637	0.707	0.004	0.066
chr10	211752	A	DEL	0.525	0.51	0.488	0.015	0.037
chr10	211755	T	A	0.514	0.522	0.512	0.008	0.002
chr10	211764	T	C	0.525	0.535	0.537	0.01	0.012
chr10	211992	DEL	T	0.928	0.949	0.805	0.021	0.123
chr10	212066	G	A	0.514	0.503	0.537	0.011	0.023
chr10	212108	G	A	0.519	0.529	0.537	0.01	0.018
chr10	212671	A	G	0.519	0.529	0.512	0.01	0.007
chr10	213011	G	A	0.58	0.573	0.537	0.007	0.043
chr10	213641	T	C	0.53	0.541	0.537	0.011	0.007
chr10	214033	T	C	0.53	0.541	0.537	0.011	0.007
chr10	216313	A	G	0.53	0.541	0.537	0.011	0.007
chr10	216401	G	C	0.508	0.497	0.537	0.011	0.029
chr10	217028	T	C	0.525	0.535	0.537	0.01	0.012
chr10	217455	DEL	AA	0.84	0.86	0.878	0.02	0.038
chr10	218107	A	G	0.525	0.535	0.537	0.01	0.012
chr10	218143	G	A	0.525	0.535	0.537	0.01	0.012
chr10	218146	C	T	0.525	0.535	0.537	0.01	0.012
chr10	218719	A	G	0.53	0.541	0.537	0.011	0.007
chr10	218872	A	DEL	0.906	0.898	0.707	0.008	0.199
chr10	220402	DEL	T	0.536	0.522	0.634	0.014	0.098
chr10	220756	A	T	0.525	0.535	0.512	0.01	0.013
chr10	221207	T	DEL	0.608	0.599	0.61	0.009	0.002
chr10	221606	G	T	0.591	0.58	0.537	0.011	0.054
chr10	222563	T	G	0.591	0.58	0.537	0.011	0.054
chr10	223295	C	T	0.514	0.522	0.512	0.008	0.002
chr10	223514	C	T	0.818	0.815	0.805	0.003	0.013
chr10	226353	C	T	0.525	0.535	0.537	0.01	0.012
chr10	227059	C	T	0.508	0.497	0.537	0.011	0.029
chr10	227070	G	A	0.503	0.516	0.488	0.013	0.015
chr10	228776	A	DEL	0.812	0.809	0.805	0.003	0.007
chr10	231029	T	DEL	0.508	0.497	0.415	0.011	0.093
chr10	232272	C	T	0.547	0.535	0.512	0.012	0.035
chr10	233808	C	T	0.552	0.541	0.537	0.011	0.015
chr10	233869	T	DEL	0.519	0.51	0.415	0.009	0.104
chr10	234153	A	DEL	0.525	0.522	0.561	0.003	0.036
chr10	234222	DEL	A	0.575	0.567	0.634	0.008	0.059
chr10	235355	C	T	0.53	0.529	0.512	0.001	0.018
chr10	235362	T	G	0.541	0.541	0.537	0	0.004
chr10	235976	G	C	0.945	0.955	0.927	0.01	0.018
chr10	236429	T	DEL	0.669	0.662	0.561	0.007	0.108
chr10	236880	DEL	T	0.862	0.86	0.951	0.002	0.089
chr10	236881	T	DEL	0.503	0.49	0.561	0.013	0.058
chr10	240199	G	A	0.558	0.561	0.561	0.003	0.003
chr10	240782	G	A	0.547	0.548	0.561	0.001	0.014
chr10	240847	C	T	0.547	0.548	0.561	0.001	0.014
chr10	242381	T	C	0.508	0.51	0.488	0.002	0.02
chr10	242936	G	A	0.547	0.548	0.561	0.001	0.014
chr10	243616	T	C	0.818	0.815	0.927	0.003	0.109
chr10	244406	T	C	0.547	0.548	0.561	0.001	0.014
chr10	244474	A	G	0.552	0.554	0.561	0.002	0.009
chr10	245298	TAATAAC	DEL	0.89	0.898	0.927	0.008	0.037
chr10	245300	ATAAC	DEL	0.928	0.936	0.927	0.008	0.001
chr10	245303	AC	DEL	0.923	0.93	0.902	0.007	0.021
chr10	245304	C	DEL	0.912	0.924	0.902	0.012	0.01
chr10	247320	A	T	0.547	0.541	0.561	0.006	0.014
chr10	247585	A	G	0.541	0.535	0.561	0.006	0.02
chr10	248378	CC	C	0.547	0.541	0.561	0.006	0.014
chr10	251757	ATGACGGA	DEL	0.541	0.548	0.585	0.007	0.044
chr10	252564	CA	C	0.53	0.522	0.537	0.008	0.007
chr10	256881	DEL	A	0.541	0.535	0.561	0.006	0.02
chr10	256883	A	C	0.541	0.535	0.561	0.006	0.02
chr10	256904	G	C	0.53	0.522	0.537	0.008	0.007
chr10	257102	A	G	0.53	0.522	0.537	0.008	0.007
chr10	259357	A	G	0.552	0.548	0.585	0.004	0.033
chr10	265708	DEL	A	0.702	0.707	0.707	0.005	0.005
chr10	265873	TT	DEL	0.945	0.943	0.976	0.002	0.031
chr10	269906	AA	DEL	0.757	0.745	0.756	0.012	0.001
chr10	273828	T	G	0.525	0.516	0.561	0.009	0.036
chr10	274203	C	T	0.547	0.541	0.634	0.006	0.087
chr10	275952	G	A	0.768	0.758	0.805	0.01	0.037
chr10	275961	G	T	0.508	0.516	0.488	0.008	0.02
chr10	276453	C	T	0.608	0.592	0.634	0.016	0.026
chr10	276470	T	C	0.552	0.548	0.634	0.004	0.082
chr10	276524	C	T	0.514	0.51	0.561	0.004	0.047
chr10	276539	G	A	0.514	0.51	0.561	0.004	0.047
chr10	276704	C	T	0.552	0.548	0.634	0.004	0.082
chr10	278045	DEL	G	0.525	0.535	0.512	0.01	0.013
chr10	278258	C	DEL	0.514	0.522	0.463	0.008	0.051
chr10	278373	G	A	0.508	0.516	0.463	0.008	0.045
chr10	278388	G	A	0.514	0.522	0.463	0.008	0.051
chr10	278409	T	G	0.514	0.522	0.463	0.008	0.051
chr10	278431	DEL	A	0.79	0.79	0.756	0	0.034
chr10	278644	DEL	T	0.53	0.541	0.488	0.011	0.042
chr10	278654	DEL	T	0.541	0.554	0.488	0.013	0.053
chr10	280337	A	G	0.591	0.58	0.634	0.011	0.043
chr10	280598	T	C	0.503	0.503	0.415	0	0.088
chr10	280699	G	A	0.508	0.51	0.439	0.002	0.069
chr10	280771	T	DEL	0.945	0.949	0.927	0.004	0.018
chr10	281130	T	C	0.508	0.51	0.439	0.002	0.069
chr10	281583	T	C	0.503	0.503	0.439	0	0.064
chr10	282079	T	C	0.514	0.516	0.439	0.002	0.075
chr10	282456	T	C	0.514	0.516	0.659	0.002	0.145
chr10	282525	C	T	0.519	0.522	0.634	0.003	0.115
chr10	282699	G	A	0.514	0.516	0.439	0.002	0.075
chr10	282709	T	C	0.514	0.516	0.439	0.002	0.075
chr10	282729	C	T	0.514	0.516	0.634	0.002	0.12
chr10	282738	A	G	0.569	0.561	0.634	0.008	0.065
chr10	283420	T	DEL	0.519	0.522	0.366	0.003	0.153
chr10	283498	T	DEL	0.564	0.573	0.561	0.009	0.003
chr10	283507	DEL	T	0.541	0.548	0.537	0.007	0.004
chr10	285038	G	A	0.508	0.503	0.585	0.005	0.077
chr10	285059	C	A	0.503	0.51	0.439	0.007	0.064
chr10	285086	G	A	0.53	0.529	0.634	0.001	0.104
chr10	285367	TTTCGTCGTCTTCTCCA	DEL	0.619	0.605	0.488	0.014	0.131
chr10	285371	GTCGTCTTCTCCA	DEL	0.856	0.873	0.854	0.017	0.002
chr10	288142	C	T	0.58	0.567	0.683	0.013	0.103
chr10	288454	C	T	0.541	0.535	0.61	0.006	0.069
chr10	289722	DEL	A	0.646	0.631	0.756	0.015	0.11
chr10	291073	G	A	0.541	0.529	0.61	0.012	0.069
chr10	291152	A	DEL	0.547	0.529	0.512	0.018	0.035
chr10	291863	A	T	0.558	0.554	0.634	0.004	0.076
chr10	291927	A	G	0.575	0.573	0.683	0.002	0.108
chr10	292117	G	A	0.575	0.573	0.683	0.002	0.108
chr10	292130	T	C	0.796	0.783	0.854	0.013	0.058
chr10	292170	T	A	0.575	0.573	0.683	0.002	0.108
chr10	292410	GGATTGCTC	DEL	0.895	0.885	0.854	0.01	0.041
chr10	292414	TGCTC	DEL	0.928	0.924	0.951	0.004	0.023
chr10	292672	G	A	0.586	0.573	0.683	0.013	0.097
chr10	292848	A	T	0.608	0.586	0.683	0.022	0.075
chr10	292851	C	T	0.586	0.573	0.683	0.013	0.097
chr10	293207	AGGAGGTAGCAT	DEL	0.597	0.611	0.659	0.014	0.062
chr10	293216	CAT	DEL	0.945	0.943	0.878	0.002	0.067
chr10	294232	A	G	0.575	0.561	0.659	0.014	0.084
chr10	294234	A	G	0.575	0.561	0.659	0.014	0.084
chr10	294488	C	DEL	0.514	0.497	0.463	0.017	0.051
chr10	294905	G	DEL	0.503	0.484	0.415	0.019	0.088
chr10	294918	DEL	T	0.939	0.943	0.902	0.004	0.037
chr10	294919	DEL	TAG	0.525	0.535	0.585	0.01	0.06
chr10	295081	T	DEL	0.558	0.541	0.659	0.017	0.101
chr10	298232	C	T	0.525	0.522	0.585	0.003	0.06
chr10	299551	T	C	0.552	0.554	0.634	0.002	0.082
chr10	299577	A	G	0.547	0.548	0.61	0.001	0.063
chr10	299824	C	T	0.807	0.796	0.878	0.011	0.071
chr10	299874	T	C	0.541	0.541	0.61	0	0.069
chr10	300176	T	C	0.569	0.573	0.659	0.004	0.09
chr10	300499	A	G	0.519	0.522	0.561	0.003	0.042
chr10	301512	G	A	0.53	0.535	0.585	0.005	0.055
chr10	301515	C	T	0.525	0.529	0.585	0.004	0.06
chr10	301584	A	G	0.79	0.79	0.878	0	0.088
chr10	302826	A	G	0.823	0.834	0.854	0.011	0.031
chr10	302882	A	G	0.575	0.58	0.683	0.005	0.108
chr10	302893	A	G	0.823	0.834	0.854	0.011	0.031
chr10	303097	A	G	0.53	0.535	0.61	0.005	0.08
chr10	303104	G	A	0.53	0.535	0.61	0.005	0.08
chr10	303357	T	C	0.525	0.529	0.561	0.004	0.036
chr10	304513	A	G	0.525	0.529	0.561	0.004	0.036
chr10	304527	C	T	0.525	0.529	0.561	0.004	0.036
chr10	305635	G	A	0.558	0.567	0.634	0.009	0.076
chr10	305761	G	A	0.84	0.854	0.878	0.014	0.038
chr10	305953	C	T	0.53	0.535	0.561	0.005	0.031
chr10	306326	T	A	0.53	0.535	0.561	0.005	0.031
chr10	306480	T	C	0.53	0.535	0.561	0.005	0.031
chr10	309996	GTA	DEL	0.746	0.745	0.756	0.001	0.01
chr10	310433	A	C	0.503	0.51	0.512	0.007	0.009
chr10	311273	T	G	0.635	0.637	0.707	0.002	0.072
chr10	311627	C	A	0.74	0.726	0.78	0.014	0.04
chr10	311660	T	C	0.552	0.561	0.634	0.009	0.082
chr10	313030	G	A	0.558	0.567	0.634	0.009	0.076
chr10	313385	C	T	0.552	0.554	0.585	0.002	0.033
chr10	314007	DEL	C	0.68	0.694	0.732	0.014	0.052
chr10	314906	DEL	TTC	0.519	0.516	0.463	0.003	0.056
chr10	315357	T	C	0.514	0.51	0.537	0.004	0.023
chr10	319848	A	DEL	0.514	0.51	0.537	0.004	0.023
chr10	320192	C	T	0.564	0.561	0.659	0.003	0.095
chr10	321044	C	G	0.547	0.541	0.61	0.006	0.063
chr10	321374	C	T	0.729	0.713	0.78	0.016	0.051
chr10	321383	A	G	0.536	0.529	0.585	0.007	0.049
chr10	321428	T	C	0.53	0.522	0.585	0.008	0.055
chr10	321995	T	C	0.796	0.783	0.854	0.013	0.058
chr10	322216	A	G	0.552	0.548	0.634	0.004	0.082
chr10	322237	A	G	0.552	0.548	0.634	0.004	0.082
chr10	322290	C	T	0.552	0.548	0.634	0.004	0.082
chr10	322508	A	G	0.564	0.561	0.659	0.003	0.095
chr10	322533	G	A	0.536	0.529	0.585	0.007	0.049
chr10	322586	G	T	0.536	0.529	0.585	0.007	0.049
chr10	322636	C	T	0.552	0.548	0.634	0.004	0.082
chr10	322779	A	DEL	0.558	0.554	0.634	0.004	0.076
chr10	324264	T	C	0.586	0.58	0.659	0.006	0.073
chr10	324627	T	C	0.58	0.58	0.659	0	0.079
chr10	324999	C	T	0.536	0.529	0.585	0.007	0.049
chr10	325190	T	C	0.564	0.561	0.659	0.003	0.095
chr10	325435	G	A	0.586	0.58	0.659	0.006	0.073
chr10	325444	T	C	0.503	0.51	0.561	0.007	0.058
chr10	325860	G	A	0.597	0.592	0.683	0.005	0.086
chr10	326091	C	G	0.591	0.586	0.683	0.005	0.092
chr10	326497	A	G	0.597	0.592	0.683	0.005	0.086
chr10	326617	C	T	0.597	0.592	0.683	0.005	0.086
chr10	326989	G	A	0.591	0.586	0.683	0.005	0.092
chr10	327851	A	G	0.552	0.541	0.585	0.011	0.033
chr10	327857	A	G	0.84	0.854	0.902	0.014	0.062
chr10	327878	DEL	T	0.552	0.541	0.585	0.011	0.033
chr10	328162	C	T	0.58	0.573	0.659	0.007	0.079
chr10	328274	G	T	0.58	0.573	0.659	0.007	0.079
chr10	330050	G	A	0.945	0.943	0.878	0.002	0.067
chr10	331030	CT	GA	0.779	0.783	0.78	0.004	0.001
chr10	331031	T	A	0.79	0.783	0.878	0.007	0.088
chr10	331639	C	T	0.779	0.783	0.78	0.004	0.001
chr10	331707	A	G	0.525	0.516	0.585	0.009	0.06
chr10	331811	A	G	0.575	0.567	0.659	0.008	0.084
chr10	331813	G	T	0.525	0.516	0.585	0.009	0.06
chr10	331818	T	C	0.525	0.516	0.585	0.009	0.06
chr10	331865	G	C	0.801	0.809	0.805	0.008	0.004
chr10	331934	C	T	0.779	0.783	0.78	0.004	0.001
chr10	331946	G	A	0.525	0.516	0.585	0.009	0.06
chr10	331988	T	C	0.519	0.51	0.585	0.009	0.066
chr10	333675	T	C	0.796	0.783	0.878	0.013	0.082
chr10	334125	C	T	0.536	0.535	0.585	0.001	0.049
chr10	334204	A	G	0.536	0.535	0.585	0.001	0.049
chr10	334858	C	T	0.536	0.535	0.585	0.001	0.049
chr10	336725	G	A	0.58	0.573	0.659	0.007	0.079
chr10	336755	G	A	0.58	0.573	0.659	0.007	0.079
chr10	337050	T	A	0.58	0.573	0.659	0.007	0.079
chr10	337087	C	T	0.58	0.573	0.659	0.007	0.079
chr10	337222	A	C	0.569	0.561	0.634	0.008	0.065
chr10	337263	A	C	0.552	0.541	0.585	0.011	0.033
chr10	337389	A	DEL	0.591	0.586	0.659	0.005	0.068
chr10	337727	A	T	0.591	0.586	0.683	0.005	0.092
chr10	337825	A	G	0.519	0.51	0.585	0.009	0.066
chr10	338043	G	DEL	0.564	0.561	0.585	0.003	0.021
chr10	339297	T	DEL	0.79	0.777	0.854	0.013	0.064
chr10	339753	TA	DEL	0.923	0.911	0.878	0.012	0.045
chr10	340947	G	A	0.591	0.586	0.683	0.005	0.092
chr10	340988	T	C	0.514	0.51	0.439	0.004	0.075
chr10	342013	C	T	0.597	0.592	0.683	0.005	0.086
chr10	342314	T	DEL	0.602	0.599	0.659	0.003	0.057
chr10	342349	TTT	DEL	0.508	0.497	0.683	0.011	0.175
chr10	342360	T	G	0.945	0.949	1	0.004	0.055
chr10	342457	C	G	0.558	0.548	0.585	0.01	0.027
chr10	342479	T	C	0.586	0.58	0.659	0.006	0.073
chr10	342505	T	C	0.586	0.58	0.659	0.006	0.073
chr10	345062	A	T	0.575	0.567	0.634	0.008	0.059
chr10	345146	C	G	0.586	0.58	0.659	0.006	0.073
chr10	345785	A	DEL	0.751	0.732	0.78	0.019	0.029
chr10	346551	C	A	0.845	0.86	0.902	0.015	0.057
chr10	346643	C	T	0.586	0.58	0.659	0.006	0.073
chr10	348148	T	C	0.519	0.516	0.463	0.003	0.056
chr10	348268	C	T	0.508	0.503	0.439	0.005	0.069
chr10	348976	A	G	0.575	0.573	0.659	0.002	0.084
chr10	348978	C	T	0.575	0.573	0.659	0.002	0.084
chr10	349508	DEL	A	0.558	0.548	0.585	0.01	0.027
chr10	349573	A	G	0.845	0.86	0.902	0.015	0.057
chr10	349640	G	A	0.575	0.567	0.659	0.008	0.084
chr10	353165	C	T	0.541	0.548	0.61	0.007	0.069
chr10	353922	TTCCGCTCCAGAATAAAGTTCCTTTTCACTTCA	DEL	0.602	0.599	0.683	0.003	0.081
chr10	354682	DEL	TT	0.895	0.898	0.78	0.003	0.115
chr10	355529	T	DEL	0.685	0.688	0.683	0.003	0.002
chr10	355955	C	DEL	0.696	0.701	0.78	0.005	0.084
chr10	356479	G	A	0.591	0.586	0.683	0.005	0.092
chr10	358021	TCTCTCTCATTGAT	DEL	0.928	0.936	0.927	0.008	0.001
chr10	358024	CTCTCATTGAT	DEL	0.68	0.669	0.756	0.011	0.076
chr10	358040	G	C	0.597	0.592	0.683	0.005	0.086
chr10	358092	DEL	TT	0.597	0.592	0.683	0.005	0.086
chr10	358957	A	G	0.597	0.592	0.683	0.005	0.086
chr10	359074	A	G	0.586	0.58	0.659	0.006	0.073
chr10	359404	T	C	0.597	0.592	0.683	0.005	0.086
chr10	359445	C	T	0.586	0.58	0.659	0.006	0.073
chr10	359825	A	DEL	0.536	0.548	0.585	0.012	0.049
chr10	360588	G	A	0.58	0.573	0.634	0.007	0.054
chr10	360715	T	C	0.801	0.79	0.878	0.011	0.077
chr10	360746	T	C	0.558	0.548	0.585	0.01	0.027
chr10	360911	DEL	T	0.912	0.904	0.854	0.008	0.058
chr10	361644	CCG	DEL	0.729	0.726	0.78	0.003	0.051
chr10	361646	G	DEL	0.934	0.924	0.902	0.01	0.032
chr10	362118	A	G	0.785	0.79	0.756	0.005	0.029
chr10	362153	C	T	0.79	0.796	0.78	0.006	0.01
chr10	362196	A	G	0.79	0.796	0.78	0.006	0.01
chr10	362249	C	G	0.834	0.847	0.854	0.013	0.02
chr10	362496	T	C	0.558	0.554	0.585	0.004	0.027
chr10	362799	A	G	0.514	0.516	0.561	0.002	0.047
chr10	362810	T	C	0.514	0.516	0.561	0.002	0.047
chr10	363767	A	G	0.608	0.611	0.732	0.003	0.124
chr10	365255	C	T	0.58	0.58	0.683	0	0.103
chr10	366855	A	G	0.901	0.892	0.829	0.009	0.072
chr10	369324	C	T	0.569	0.561	0.585	0.008	0.016
chr10	369870	A	C	0.503	0.503	0.537	0	0.034
chr10	370407	T	C	0.552	0.541	0.537	0.011	0.015
chr10	370934	C	T	0.79	0.783	0.854	0.007	0.064
chr10	371804	A	G	0.785	0.777	0.854	0.008	0.069
chr10	373143	A	G	0.552	0.541	0.537	0.011	0.015
chr10	373251	T	C	0.575	0.573	0.634	0.002	0.059
chr10	373982	T	C	0.503	0.503	0.537	0	0.034
chr10	374281	AC	DEL	0.586	0.58	0.659	0.006	0.073
chr10	374306	A	G	0.58	0.573	0.634	0.007	0.054
chr10	374317	C	A	0.58	0.573	0.634	0.007	0.054
chr10	374410	DEL	C	0.613	0.605	0.61	0.008	0.003
chr10	374411	TAG	CTT	0.508	0.51	0.463	0.002	0.045
chr10	374413	G	DEL	0.608	0.599	0.61	0.009	0.002
chr10	374415	C	A	0.503	0.503	0.439	0	0.064
chr10	374538	T	C	0.862	0.866	0.902	0.004	0.04
chr10	374592	G	T	0.58	0.573	0.634	0.007	0.054
chr10	374607	T	C	0.58	0.573	0.634	0.007	0.054
chr10	374624	T	C	0.58	0.573	0.634	0.007	0.054
chr10	374664	G	A	0.58	0.573	0.634	0.007	0.054
chr10	374928	C	T	0.58	0.573	0.634	0.007	0.054
chr10	375038	G	T	0.514	0.516	0.561	0.002	0.047
chr10	375069	G	C	0.569	0.561	0.61	0.008	0.041
chr10	375282	A	G	0.503	0.503	0.537	0	0.034
chr10	375290	T	C	0.575	0.567	0.61	0.008	0.035
chr10	375298	C	T	0.58	0.573	0.634	0.007	0.054
chr10	375438	C	T	0.58	0.573	0.634	0.007	0.054
chr10	375921	T	G	0.569	0.561	0.585	0.008	0.016
chr10	375929	G	A	0.58	0.573	0.634	0.007	0.054
chr10	376048	T	A	0.58	0.573	0.634	0.007	0.054
chr10	376071	C	T	0.519	0.516	0.537	0.003	0.018
chr10	376279	A	T	0.58	0.573	0.634	0.007	0.054
chr10	376293	A	DEL	0.575	0.573	0.585	0.002	0.01
chr10	376316	C	T	0.58	0.573	0.634	0.007	0.054
chr10	376379	A	G	0.569	0.561	0.61	0.008	0.041
chr10	377456	C	A	0.508	0.51	0.537	0.002	0.029
chr10	377603	DEL	T	0.503	0.503	0.488	0	0.015
chr10	377731	T	G	0.586	0.58	0.634	0.006	0.048
chr10	377744	T	C	0.508	0.51	0.537	0.002	0.029
chr10	377765	C	A	0.508	0.51	0.537	0.002	0.029
chr10	377800	A	T	0.575	0.567	0.61	0.008	0.035
chr10	377813	DEL	TT	0.575	0.567	0.61	0.008	0.035
chr10	377815	T	C	0.508	0.51	0.537	0.002	0.029
chr10	377828	C	G	0.536	0.535	0.61	0.001	0.074
chr10	377853	C	A	0.53	0.529	0.585	0.001	0.055
chr10	377910	DEL	TT	0.514	0.516	0.561	0.002	0.047
chr10	377944	DEL	GACAC	0.519	0.516	0.537	0.003	0.018
chr10	378005	A	G	0.586	0.58	0.634	0.006	0.048
chr10	378006	T	C	0.53	0.529	0.585	0.001	0.055
chr10	378009	G	A	0.508	0.51	0.537	0.002	0.029
chr10	378013	C	T	0.508	0.51	0.537	0.002	0.029
chr10	378185	T	G	0.552	0.548	0.561	0.004	0.009
chr10	378189	G	C	0.547	0.541	0.537	0.006	0.01
chr10	378194	A	G	0.818	0.822	0.854	0.004	0.036
chr10	378340	DEL	A	0.602	0.592	0.732	0.01	0.13
chr10	380729	A	G	0.586	0.58	0.659	0.006	0.073
chr10	380852	A	G	0.586	0.58	0.659	0.006	0.073
chr10	380913	A	T	0.796	0.79	0.878	0.006	0.082
chr10	381896	T	C	0.779	0.777	0.78	0.002	0.001
chr10	382599	T	C	0.746	0.739	0.756	0.007	0.01
chr10	382880	G	A	0.519	0.516	0.537	0.003	0.018
chr10	383067	G	T	0.514	0.516	0.561	0.002	0.047
chr10	383576	T	C	0.635	0.631	0.732	0.004	0.097
chr10	383646	A	G	0.801	0.796	0.854	0.005	0.053
chr10	385546	A	G	0.503	0.503	0.537	0	0.034
chr10	387413	A	G	0.519	0.516	0.537	0.003	0.018
chr10	388187	A	G	0.525	0.522	0.488	0.003	0.037
chr10	388261	AAAA	DEL	0.541	0.535	0.585	0.006	0.044
chr10	388388	A	G	0.536	0.529	0.585	0.007	0.049
chr10	390317	C	T	0.514	0.51	0.537	0.004	0.023
chr10	390902	CA	C	0.503	0.503	0.537	0	0.034
chr10	390905	G	A	0.525	0.529	0.585	0.004	0.06
chr10	391162	A	G	0.508	0.51	0.561	0.002	0.053
chr10	391438	DEL	T	0.945	0.943	0.78	0.002	0.165
chr10	391632	A	DEL	0.547	0.541	0.659	0.006	0.112
chr10	391759	A	DEL	0.564	0.561	0.683	0.003	0.119
chr10	392269	C	T	0.514	0.516	0.585	0.002	0.071
chr10	392331	C	T	0.508	0.51	0.585	0.002	0.077
chr10	395708	C	DEL	0.939	0.936	0.756	0.003	0.183
chr10	396480	A	G	0.514	0.516	0.61	0.002	0.096
chr10	396551	T	C	0.519	0.522	0.585	0.003	0.066
chr10	396613	T	C	0.525	0.529	0.585	0.004	0.06
chr10	396640	G	A	0.525	0.529	0.61	0.004	0.085
chr10	396694	T	A	0.834	0.841	0.878	0.007	0.044
chr10	396723	G	A	0.519	0.522	0.61	0.003	0.091
chr10	396819	A	T	0.541	0.541	0.61	0	0.069
chr10	396848	G	T	0.514	0.516	0.585	0.002	0.071
chr10	396953	DEL	T	0.934	0.93	0.78	0.004	0.154
chr10	397053	T	C	0.508	0.51	0.585	0.002	0.077
chr10	398191	C	T	0.812	0.815	0.829	0.003	0.017
chr10	398218	C	A	0.508	0.503	0.415	0.005	0.093
chr10	398279	C	T	0.508	0.503	0.415	0.005	0.093
chr10	398357	T	G	0.525	0.522	0.585	0.003	0.06
chr10	398425	A	C	0.773	0.764	0.829	0.009	0.056
chr10	398569	A	T	0.773	0.777	0.78	0.004	0.007
chr10	398716	A	G	0.829	0.834	0.878	0.005	0.049
chr10	399979	A	C	0.536	0.541	0.634	0.005	0.098
chr10	400288	G	A	0.597	0.592	0.585	0.005	0.012
chr10	400307	G	A	0.508	0.497	0.415	0.011	0.093
chr10	400335	G	A	0.586	0.58	0.634	0.006	0.048
chr10	400388	C	G	0.525	0.529	0.585	0.004	0.06
chr10	400497	G	A	0.519	0.522	0.585	0.003	0.066
chr10	402529	G	T	0.503	0.503	0.585	0	0.082
chr10	402581	C	T	0.503	0.503	0.415	0	0.088
chr10	404067	CAGCAGCAG	DEL	0.558	0.586	0.659	0.028	0.101
chr10	404071	AGCAG	DEL	0.923	0.917	0.951	0.006	0.028
chr10	405274	DEL	A	0.729	0.72	0.732	0.009	0.003
chr10	405370	DEL	T	0.807	0.803	0.854	0.004	0.047
chr10	405389	T	C	0.541	0.548	0.634	0.007	0.093
chr10	405995	A	G	0.519	0.522	0.585	0.003	0.066
chr10	406334	T	C	0.519	0.529	0.634	0.01	0.115
chr10	407487	DEL	A	0.552	0.548	0.634	0.004	0.082
chr10	408211	C	T	0.541	0.541	0.61	0	0.069
chr10	409224	DEL	T	0.597	0.599	0.805	0.002	0.208
chr10	409312	C	T	0.541	0.541	0.634	0	0.093
chr10	410143	G	C	0.558	0.554	0.634	0.004	0.076
chr10	410366	T	C	0.53	0.529	0.634	0.001	0.104
chr10	410391	A	G	0.768	0.758	0.829	0.01	0.061
chr10	410563	C	T	0.558	0.554	0.634	0.004	0.076
chr10	410941	A	G	0.508	0.51	0.61	0.002	0.102
chr10	410980	T	C	0.558	0.554	0.634	0.004	0.076
chr10	410992	A	G	0.558	0.554	0.634	0.004	0.076
chr10	412116	T	C	0.801	0.796	0.878	0.005	0.077
chr10	412879	A	G	0.503	0.503	0.634	0	0.131
chr10	412914	C	T	0.536	0.535	0.659	0.001	0.123
chr10	413461	G	T	0.525	0.529	0.634	0.004	0.109
chr10	413569	DEL	T	0.503	0.503	0.634	0	0.131
chr10	414136	DEL	A	0.514	0.522	0.488	0.008	0.026
chr10	414241	T	C	0.762	0.764	0.78	0.002	0.018
chr10	415061	A	DEL	0.558	0.554	0.659	0.004	0.101
chr10	415378	ACAT	DEL	0.58	0.573	0.732	0.007	0.152
chr10	415836	G	A	0.525	0.529	0.634	0.004	0.109
chr10	415848	G	C	0.53	0.535	0.634	0.005	0.104
chr10	416525	T	DEL	0.608	0.599	0.78	0.009	0.172
chr10	417192	A	DEL	0.934	0.936	0.756	0.002	0.178
chr10	417428	A	T	0.558	0.554	0.659	0.004	0.101
chr10	417464	T	G	0.514	0.516	0.634	0.002	0.12
chr10	417470	C	T	0.558	0.554	0.659	0.004	0.101
chr10	420362	T	G	0.79	0.783	0.878	0.007	0.088
chr10	422219	T	C	0.558	0.554	0.659	0.004	0.101
chr10	422251	G	A	0.525	0.529	0.634	0.004	0.109
chr10	422271	T	G	0.53	0.535	0.634	0.005	0.104
chr10	422852	TACCCG	DEL	0.586	0.573	0.756	0.013	0.17
chr10	424744	DEL	TTC	0.768	0.764	0.683	0.004	0.085
chr10	424746	C	DEL	0.945	0.949	0.951	0.004	0.006
chr10	424812	G	DEL	0.602	0.599	0.756	0.003	0.154
chr10	425504	T	G	0.558	0.554	0.659	0.004	0.101
chr10	427587	C	T	0.519	0.522	0.634	0.003	0.115
chr10	427640	C	T	0.514	0.516	0.634	0.002	0.12
chr10	429055	A	C	0.801	0.803	0.854	0.002	0.053
chr10	430910	A	C	0.508	0.51	0.61	0.002	0.102
chr10	433368	A	G	0.757	0.758	0.756	0.001	0.001
chr10	436352	TTT	DEL	0.624	0.643	0.732	0.019	0.108
chr10	436461	A	DEL	0.762	0.771	0.634	0.009	0.128
chr10	436504	DEL	G	0.619	0.643	0.634	0.024	0.015
chr10	438675	A	DEL	0.558	0.554	0.707	0.004	0.149
chr10	438727	A	G	0.547	0.548	0.634	0.001	0.087
chr10	440240	A	G	0.552	0.548	0.634	0.004	0.082
chr10	444460	C	T	0.525	0.522	0.61	0.003	0.085
chr10	445306	C	T	0.53	0.529	0.634	0.001	0.104
chr10	445395	G	T	0.525	0.522	0.634	0.003	0.109
chr10	446049	A	G	0.508	0.51	0.61	0.002	0.102
chr10	451295	T	C	0.558	0.554	0.634	0.004	0.076
chr10	451382	C	T	0.552	0.548	0.61	0.004	0.058
chr10	452022	T	A	0.514	0.516	0.61	0.002	0.096
chr10	452205	T	C	0.558	0.554	0.634	0.004	0.076
chr10	453527	A	DEL	0.575	0.573	0.634	0.002	0.059
chr10	455168	T	C	0.558	0.561	0.634	0.003	0.076
chr10	455247	T	C	0.569	0.567	0.634	0.002	0.065
chr10	455260	C	T	0.564	0.561	0.61	0.003	0.046
chr10	456087	A	DEL	0.823	0.828	0.805	0.005	0.018
chr10	457904	AAAAAAAA	DEL	0.635	0.637	0.659	0.002	0.024
chr10	458442	T	DEL	0.945	0.943	0.78	0.002	0.165
chr10	458914	A	G	0.53	0.535	0.634	0.005	0.104
chr10	458980	T	C	0.569	0.567	0.634	0.002	0.065
chr10	459184	T	C	0.812	0.815	0.829	0.003	0.017
chr10	459216	G	C	0.569	0.567	0.634	0.002	0.065
chr10	459766	DEL	A	0.591	0.586	0.732	0.005	0.141
chr10	461497	G	A	0.569	0.573	0.683	0.004	0.114
chr10	461507	G	C	0.564	0.567	0.659	0.003	0.095
chr10	462617	DEL	C	0.939	0.936	0.78	0.003	0.159
chr10	462726	C	T	0.53	0.541	0.659	0.011	0.129
chr10	462833	DEL	T	0.669	0.669	0.78	0	0.111
chr10	462835	G	T	0.564	0.567	0.683	0.003	0.119
chr10	463641	G	A	0.541	0.548	0.683	0.007	0.142
chr10	464356	TATA	DEL	0.845	0.822	0.854	0.023	0.009
chr10	464357	ATA	DEL	0.884	0.866	0.878	0.018	0.006
chr10	465639	C	T	0.796	0.803	0.805	0.007	0.009
chr10	465795	A	G	0.558	0.567	0.683	0.009	0.125
chr10	465816	G	T	0.564	0.573	0.683	0.009	0.119
chr10	468297	TCTTA	DEL	0.624	0.611	0.634	0.013	0.01
chr10	468300	TA	DEL	0.917	0.904	0.854	0.013	0.063
chr10	468301	A	DEL	0.939	0.943	0.854	0.004	0.085
chr10	470777	A	G	0.564	0.561	0.707	0.003	0.143
chr10	471195	T	C	0.564	0.561	0.707	0.003	0.143
chr10	472081	T	DEL	0.867	0.879	0.854	0.012	0.013
chr10	484073	A	T	0.575	0.573	0.707	0.002	0.132
chr10	486263	DEL	A	0.602	0.592	0.707	0.01	0.105
chr10	486349	DEL	G	0.608	0.599	0.732	0.009	0.124
chr10	486407	A	C	0.608	0.605	0.683	0.003	0.075
chr10	486432	T	G	0.602	0.599	0.683	0.003	0.081
chr10	486501	T	C	0.608	0.605	0.683	0.003	0.075
chr10	486535	DEL	AA	0.608	0.605	0.683	0.003	0.075
chr10	487053	G	C	0.801	0.796	0.902	0.005	0.101
chr10	487128	C	T	0.801	0.796	0.902	0.005	0.101
chr10	487204	C	T	0.558	0.567	0.634	0.009	0.076
chr10	487415	G	T	0.536	0.541	0.634	0.005	0.098
chr10	491023	DEL	A	0.779	0.783	0.829	0.004	0.05
chr10	491024	DEL	A	0.503	0.503	0.512	0	0.009
chr10	491789	C	T	0.602	0.599	0.683	0.003	0.081
chr10	492295	A	T	0.597	0.592	0.683	0.005	0.086
chr10	494352	A	G	0.58	0.58	0.659	0	0.079
chr10	500159	G	A	0.591	0.586	0.659	0.005	0.068
chr10	502687	C	T	0.547	0.548	0.634	0.001	0.087
chr10	502696	G	A	0.597	0.592	0.659	0.005	0.062
chr10	502739	T	C	0.525	0.535	0.634	0.01	0.109
chr10	502798	T	C	0.591	0.592	0.659	0.001	0.068
chr10	503590	DEL	G	0.503	0.497	0.537	0.006	0.034
chr10	503621	G	DEL	0.796	0.783	0.878	0.013	0.082
chr10	503730	A	G	0.53	0.541	0.634	0.011	0.104
chr10	503779	A	G	0.591	0.586	0.659	0.005	0.068
chr10	503821	G	A	0.536	0.541	0.634	0.005	0.098
chr10	505297	A	T	0.591	0.586	0.659	0.005	0.068
chr10	506512	G	C	0.602	0.599	0.683	0.003	0.081
chr10	506526	G	C	0.602	0.599	0.683	0.003	0.081
chr10	506903	T	C	0.591	0.586	0.659	0.005	0.068
chr10	506909	G	A	0.608	0.605	0.683	0.003	0.075
chr10	506929	C	T	0.608	0.605	0.683	0.003	0.075
chr10	507430	C	A	0.608	0.605	0.683	0.003	0.075
chr10	508366	C	G	0.608	0.605	0.683	0.003	0.075
chr10	508405	C	T	0.569	0.567	0.634	0.002	0.065
chr10	510812	G	A	0.613	0.611	0.683	0.002	0.07
chr10	510871	G	A	0.613	0.611	0.683	0.002	0.07
chr10	510914	G	A	0.597	0.592	0.659	0.005	0.062
chr10	511432	C	T	0.608	0.605	0.683	0.003	0.075
chr10	512096	T	C	0.58	0.586	0.659	0.006	0.079
chr10	512114	T	G	0.541	0.548	0.634	0.007	0.093
chr10	512140	C	T	0.575	0.58	0.659	0.005	0.084
chr10	512401	G	A	0.536	0.541	0.634	0.005	0.098
chr10	514663	A	G	0.575	0.586	0.683	0.011	0.108
chr10	515263	C	T	0.591	0.592	0.683	0.001	0.092
chr10	515338	T	C	0.586	0.586	0.683	0	0.097
chr10	515351	A	G	0.591	0.592	0.683	0.001	0.092
chr10	515737	A	G	0.519	0.535	0.634	0.016	0.115
chr10	517619	DEL	A	0.619	0.618	0.756	0.001	0.137
chr10	517972	T	C	0.564	0.567	0.659	0.003	0.095
chr10	517982	A	T	0.558	0.567	0.659	0.009	0.101
chr10	518277	A	G	0.53	0.548	0.659	0.018	0.129
chr10	518283	A	T	0.591	0.592	0.683	0.001	0.092
chr10	518284	A	T	0.53	0.548	0.659	0.018	0.129
chr10	519673	DEL	GTT	0.884	0.885	0.927	0.001	0.043
chr10	521979	AT	DEL	0.569	0.573	0.732	0.004	0.163
chr10	523905	DEL	AAA	0.829	0.815	0.659	0.014	0.17
chr10	528518	DEL	T	0.53	0.535	0.463	0.005	0.067
chr10	529184	A	G	0.547	0.554	0.61	0.007	0.063
chr10	529442	C	T	0.552	0.567	0.61	0.015	0.058
chr10	529470	C	T	0.547	0.561	0.61	0.014	0.063
chr10	529486	G	A	0.552	0.567	0.61	0.015	0.058
chr10	529537	T	DEL	0.552	0.567	0.61	0.015	0.058
chr10	529549	C	T	0.547	0.561	0.61	0.014	0.063
chr10	529553	T	C	0.547	0.561	0.61	0.014	0.063
chr10	529640	T	C	0.552	0.567	0.61	0.015	0.058
chr10	529736	DEL	A	0.635	0.624	0.537	0.011	0.098
chr10	530523	A	G	0.547	0.554	0.61	0.007	0.063
chr10	530569	A	G	0.508	0.529	0.61	0.021	0.102
chr10	531521	A	G	0.541	0.554	0.61	0.013	0.069
chr10	531568	T	C	0.547	0.554	0.61	0.007	0.063
chr10	533243	T	C	0.541	0.548	0.61	0.007	0.069
chr10	533424	C	A	0.541	0.554	0.61	0.013	0.069
chr10	533434	A	G	0.862	0.873	0.902	0.011	0.04
chr10	533815	T	DEL	0.58	0.58	0.634	0	0.054
chr10	534805	A	G	0.503	0.522	0.61	0.019	0.107
chr10	535185	A	G	0.536	0.541	0.61	0.005	0.074
chr10	537279	C	T	0.757	0.752	0.878	0.005	0.121
chr10	537677	G	A	0.558	0.561	0.634	0.003	0.076
chr10	537754	DEL	TTT	0.569	0.573	0.634	0.004	0.065
chr10	537808	C	T	0.58	0.586	0.659	0.006	0.079
chr10	537810	G	A	0.586	0.592	0.659	0.006	0.073
chr10	537860	C	T	0.569	0.573	0.634	0.004	0.065
chr10	537883	T	DEL	0.569	0.573	0.634	0.004	0.065
chr10	538525	T	DEL	0.53	0.535	0.585	0.005	0.055
chr10	539105	A	G	0.569	0.573	0.634	0.004	0.065
chr10	539146	A	G	0.569	0.573	0.634	0.004	0.065
chr10	539495	TTGTGACACCTTATAATAA	DEL	0.646	0.643	0.659	0.003	0.013
chr10	539498	TGACACCTTATAATAA	DEL	0.934	0.93	0.927	0.004	0.007
chr10	539501	CACCTTATAATA	DEL	0.934	0.93	0.927	0.004	0.007
chr10	539506	TATAATAA	DEL	0.934	0.936	0.902	0.002	0.032
chr10	539584	G	DEL	0.558	0.561	0.634	0.003	0.076
chr10	539699	DEL	C	0.58	0.58	0.683	0	0.103
chr10	540015	C	A	0.569	0.573	0.634	0.004	0.065
chr10	540022	C	G	0.558	0.561	0.634	0.003	0.076
chr10	540077	T	C	0.558	0.561	0.634	0.003	0.076
chr10	540118	T	C	0.503	0.516	0.61	0.013	0.107
chr10	540199	T	C	0.564	0.573	0.634	0.009	0.07
chr10	540541	T	DEL	0.564	0.567	0.634	0.003	0.07
chr10	541170	G	DEL	0.569	0.573	0.634	0.004	0.065
chr10	542676	DEL	G	0.575	0.573	0.683	0.002	0.108
chr10	542941	DEL	A	0.569	0.573	0.634	0.004	0.065
chr10	543047	T	C	0.519	0.529	0.634	0.01	0.115
chr10	543104	T	C	0.519	0.529	0.634	0.01	0.115
chr10	543140	G	A	0.519	0.529	0.634	0.01	0.115
chr10	543250	T	G	0.519	0.529	0.634	0.01	0.115
chr10	543292	T	DEL	0.525	0.529	0.659	0.004	0.134
chr10	543721	A	G	0.635	0.643	0.707	0.008	0.072
chr10	543776	T	C	0.558	0.561	0.634	0.003	0.076
chr10	543945	TGACTTT	DEL	0.591	0.592	0.659	0.001	0.068
chr10	545053	G	A	0.569	0.573	0.634	0.004	0.065
chr10	545239	C	A	0.569	0.573	0.634	0.004	0.065
chr10	545260	T	G	0.541	0.541	0.61	0	0.069
chr10	545370	T	C	0.503	0.516	0.61	0.013	0.107
chr10	545647	GT	DEL	0.856	0.866	0.878	0.01	0.022
chr10	546530	A	G	0.558	0.561	0.634	0.003	0.076
chr10	546734	T	C	0.575	0.58	0.634	0.005	0.059
chr10	546803	T	C	0.575	0.58	0.634	0.005	0.059
chr10	546863	C	T	0.564	0.567	0.61	0.003	0.046
chr10	546884	T	C	0.569	0.573	0.634	0.004	0.065
chr10	548228	CTTTAT	DEL	0.878	0.892	0.854	0.014	0.024
chr10	548540	AA	DEL	0.834	0.854	0.78	0.02	0.054
chr10	548549	AT	DEL	0.901	0.904	0.976	0.003	0.075
chr10	548550	T	DEL	0.873	0.873	0.902	0	0.029
chr10	550042	DEL	AA	0.525	0.522	0.585	0.003	0.06
chr10	550152	TT	DEL	0.541	0.541	0.561	0	0.02
chr10	551409	A	C	0.541	0.548	0.61	0.007	0.069
chr10	551502	T	C	0.762	0.758	0.854	0.004	0.092
chr10	551614	G	A	0.541	0.548	0.61	0.007	0.069
chr10	551805	A	G	0.773	0.771	0.902	0.002	0.129
chr10	552851	A	G	0.84	0.847	0.829	0.007	0.011
chr10	554464	T	C	0.575	0.58	0.634	0.005	0.059
chr10	554468	C	T	0.867	0.879	0.902	0.012	0.035
chr10	554502	T	C	0.541	0.548	0.61	0.007	0.069
chr10	554571	G	A	0.536	0.541	0.61	0.005	0.074
chr10	554739	G	A	0.541	0.548	0.61	0.007	0.069
chr10	554895	C	T	0.541	0.548	0.61	0.007	0.069
chr10	555038	A	G	0.536	0.541	0.61	0.005	0.074
chr10	555086	A	DEL	0.757	0.764	0.683	0.007	0.074
chr10	558253	A	G	0.558	0.561	0.61	0.003	0.052
chr10	560285	A	G	0.514	0.522	0.61	0.008	0.096
chr10	561503	T	A	0.768	0.764	0.902	0.004	0.134
chr10	562764	C	T	0.508	0.516	0.634	0.008	0.126
chr10	562979	G	T	0.547	0.554	0.634	0.007	0.087
chr10	563075	C	T	0.541	0.541	0.634	0	0.093
chr10	563141	C	T	0.541	0.541	0.634	0	0.093
chr10	563290	G	A	0.58	0.586	0.659	0.006	0.079
chr10	564269	A	G	0.536	0.541	0.634	0.005	0.098
chr10	564773	C	T	0.541	0.541	0.634	0	0.093
chr10	564818	C	T	0.558	0.561	0.634	0.003	0.076
chr10	565018	G	A	0.514	0.529	0.634	0.015	0.12
chr10	565848	T	C	0.79	0.79	0.927	0	0.137
chr10	567062	A	G	0.552	0.561	0.634	0.009	0.082
chr10	567157	C	T	0.564	0.567	0.634	0.003	0.07
chr10	567298	T	C	0.547	0.561	0.634	0.014	0.087
chr10	567375	A	C	0.547	0.554	0.634	0.007	0.087
chr10	567462	G	A	0.558	0.567	0.634	0.009	0.076
chr10	567525	G	A	0.569	0.58	0.634	0.011	0.065
chr10	568539	G	A	0.552	0.561	0.634	0.009	0.082
chr10	568783	C	T	0.591	0.605	0.659	0.014	0.068
chr10	568787	T	C	0.564	0.586	0.659	0.022	0.095
chr10	569307	A	G	0.519	0.541	0.634	0.022	0.115
chr10	569547	G	DEL	0.807	0.822	0.732	0.015	0.075
chr10	570721	T	C	0.602	0.611	0.634	0.009	0.032
chr10	570787	AT	DEL	0.829	0.847	0.805	0.018	0.024
chr10	570788	T	DEL	0.851	0.854	0.829	0.003	0.022
chr10	571888	C	T	0.884	0.898	0.902	0.014	0.018
chr10	571909	G	A	0.586	0.592	0.634	0.006	0.048
chr10	572450	G	C	0.602	0.611	0.659	0.009	0.057
chr10	572786	G	T	0.569	0.58	0.61	0.011	0.041
chr10	573386	A	G	0.586	0.599	0.634	0.013	0.048
chr10	574073	T	C	0.564	0.58	0.585	0.016	0.021
chr10	574091	T	C	0.586	0.599	0.61	0.013	0.024
chr10	574110	A	G	0.773	0.771	0.878	0.002	0.105
chr10	574115	G	A	0.586	0.599	0.61	0.013	0.024
chr10	574232	G	A	0.591	0.605	0.61	0.014	0.019
chr10	574262	A	G	0.591	0.605	0.61	0.014	0.019
chr10	574305	T	C	0.514	0.535	0.561	0.021	0.047
chr10	574310	G	A	0.591	0.605	0.61	0.014	0.019
chr10	574412	C	T	0.575	0.586	0.585	0.011	0.01
chr10	574769	C	T	0.547	0.561	0.561	0.014	0.014
chr10	575252	DEL	A	0.912	0.911	0.878	0.001	0.034
chr10	576044	T	A	0.856	0.879	0.854	0.023	0.002
chr10	576841	DEL	A	0.928	0.924	0.707	0.004	0.221
chr10	579663	G	A	0.624	0.643	0.585	0.019	0.039
chr10	579671	G	A	0.613	0.631	0.585	0.018	0.028
chr10	579750	C	T	0.757	0.758	0.756	0.001	0.001
chr10	580356	TGTGTACTACA	DEL	0.895	0.904	0.902	0.009	0.007
chr10	582425	T	DEL	0.597	0.611	0.561	0.014	0.036
chr10	582470	A	DEL	0.597	0.611	0.537	0.014	0.06
chr10	582722	G	A	0.779	0.777	0.854	0.002	0.075
chr10	582788	A	G	0.785	0.783	0.829	0.002	0.044
chr10	583447	G	A	0.608	0.624	0.585	0.016	0.023
chr10	583848	C	T	0.851	0.866	0.805	0.015	0.046
chr10	584209	G	A	0.619	0.631	0.585	0.012	0.034
chr10	584485	C	T	0.602	0.611	0.561	0.009	0.041
chr10	584576	A	G	0.519	0.541	0.561	0.022	0.042
chr10	584584	A	G	0.608	0.624	0.585	0.016	0.023
chr10	584590	C	G	0.608	0.624	0.585	0.016	0.023
chr10	584641	A	G	0.613	0.631	0.61	0.018	0.003
chr10	584668	G	A	0.619	0.631	0.61	0.012	0.009
chr10	584707	C	T	0.586	0.605	0.585	0.019	0.001
chr10	584710	T	C	0.586	0.605	0.585	0.019	0.001
chr10	585033	A	DEL	0.674	0.675	0.659	0.001	0.015
chr10	585418	A	G	0.514	0.541	0.561	0.027	0.047
chr10	586826	CA	TG	0.657	0.669	0.707	0.012	0.05
chr10	586827	A	G	0.917	0.924	0.878	0.007	0.039
chr10	586915	T	C	0.619	0.631	0.585	0.012	0.034
chr10	586932	C	T	0.613	0.631	0.585	0.018	0.028
chr10	586948	G	A	0.619	0.637	0.61	0.018	0.009
chr10	586966	G	A	0.619	0.637	0.61	0.018	0.009
chr10	587423	T	C	0.746	0.745	0.732	0.001	0.014
chr10	587592	A	G	0.552	0.573	0.585	0.021	0.033
chr10	587843	T	C	0.552	0.573	0.585	0.021	0.033
chr10	588782	T	C	0.547	0.567	0.561	0.02	0.014
chr10	588893	G	A	0.547	0.567	0.561	0.02	0.014
chr10	589220	G	C	0.519	0.541	0.537	0.022	0.018
chr10	589267	T	G	0.619	0.631	0.585	0.012	0.034
chr10	589418	A	G	0.619	0.631	0.585	0.012	0.034
chr10	593029	C	T	0.613	0.631	0.585	0.018	0.028
chr10	593074	T	C	0.541	0.567	0.561	0.026	0.02
chr10	594188	TTGTTGTTGTTG	DEL	0.912	0.904	0.951	0.008	0.039
chr10	594191	TTGTTGTTG	DEL	0.934	0.936	0.902	0.002	0.032
chr10	595280	A	T	0.762	0.771	0.805	0.009	0.043
chr10	595322	T	G	0.514	0.548	0.537	0.034	0.023
chr10	596612	T	C	0.613	0.624	0.561	0.011	0.052
chr10	596669	G	A	0.613	0.624	0.561	0.011	0.052
chr10	597290	G	A	0.619	0.631	0.561	0.012	0.058
chr10	600173	T	C	0.575	0.58	0.537	0.005	0.038
chr10	600970	A	G	0.519	0.535	0.537	0.016	0.018
chr10	604438	ACCTATATATAAT	DEL	0.939	0.943	0.976	0.004	0.037
chr10	604439	CCTATATATAAT	DEL	0.586	0.567	0.585	0.019	0.001
chr10	604525	AT	DEL	0.586	0.599	0.561	0.013	0.025
chr10	606509	T	DEL	0.586	0.592	0.585	0.006	0.001
chr10	606610	T	DEL	0.575	0.586	0.537	0.011	0.038
chr10	606781	GA	DEL	0.58	0.586	0.561	0.006	0.019
chr10	606822	DEL	A	0.586	0.599	0.585	0.013	0.001
chr10	606964	A	T	0.575	0.586	0.561	0.011	0.014
chr10	606979	A	G	0.945	0.955	1	0.01	0.055
chr10	607174	DEL	T	0.575	0.586	0.537	0.011	0.038
chr10	607221	DEL	A	0.613	0.624	0.634	0.011	0.021
chr10	607721	DEL	A	0.613	0.624	0.659	0.011	0.046
chr10	607874	DEL	T	0.602	0.611	0.634	0.009	0.032
chr10	608011	T	A	0.569	0.58	0.512	0.011	0.057
chr10	608049	DEL	T	0.619	0.631	0.659	0.012	0.04
chr10	608091	C	T	0.564	0.573	0.512	0.009	0.052
chr10	608120	A	G	0.569	0.58	0.512	0.011	0.057
chr10	608157	C	T	0.569	0.58	0.537	0.011	0.032
chr10	608181	A	C	0.569	0.58	0.537	0.011	0.032
chr10	608184	A	T	0.53	0.541	0.512	0.011	0.018
chr10	608426	G	A	0.867	0.879	0.854	0.012	0.013
chr10	608566	T	DEL	0.63	0.643	0.61	0.013	0.02
chr10	610839	A	DEL	0.558	0.573	0.61	0.015	0.052
chr10	610870	A	DEL	0.63	0.637	0.732	0.007	0.102
chr10	612119	ATG	DEL	0.508	0.478	0.488	0.03	0.02
chr10	612134	A	G	0.514	0.541	0.537	0.027	0.023
chr10	612199	T	C	0.519	0.541	0.537	0.022	0.018
chr10	612540	G	A	0.519	0.49	0.488	0.029	0.031
chr10	612981	T	DEL	0.939	0.949	0.951	0.01	0.012
chr10	613111	T	DEL	0.503	0.484	0.585	0.019	0.082
chr10	614889	C	T	0.547	0.567	0.537	0.02	0.01
chr10	615340	C	A	0.547	0.567	0.537	0.02	0.01
chr10	615743	A	G	0.547	0.567	0.537	0.02	0.01
chr10	615792	G	A	0.541	0.561	0.537	0.02	0.004
chr10	616756	C	T	0.503	0.478	0.512	0.025	0.009
chr10	617338	T	G	0.53	0.541	0.512	0.011	0.018
chr10	617534	G	DEL	0.519	0.529	0.415	0.01	0.104
chr10	618022	DEL	T	0.669	0.662	0.707	0.007	0.038
chr10	618415	A	G	0.613	0.624	0.659	0.011	0.046
chr10	618419	T	C	0.613	0.624	0.659	0.011	0.046
chr10	618867	G	T	0.613	0.624	0.659	0.011	0.046
chr10	619975	C	T	0.575	0.586	0.537	0.011	0.038
chr10	620054	T	C	0.564	0.573	0.537	0.009	0.027
chr10	620064	T	C	0.564	0.573	0.537	0.009	0.027
chr10	620086	DEL	T	0.53	0.548	0.537	0.018	0.007
chr10	620115	TCCT	DEL	0.812	0.809	0.78	0.003	0.032
chr10	620122	CTAACGCAAA	DEL	0.575	0.586	0.537	0.011	0.038
chr10	620292	DEL	A	0.751	0.752	0.854	0.001	0.103
chr10	620345	T	DEL	0.58	0.592	0.61	0.012	0.03
chr10	620346	A	DEL	0.89	0.898	0.854	0.008	0.036
chr10	620347	T	DEL	0.878	0.879	0.854	0.001	0.024
chr10	620362	T	C	0.569	0.58	0.537	0.011	0.032
chr10	620479	DEL	A	0.53	0.548	0.537	0.018	0.007
chr10	620582	DEL	C	0.729	0.739	0.805	0.01	0.076
chr10	620734	T	DEL	0.525	0.541	0.537	0.016	0.012
chr10	621323	G	A	0.547	0.516	0.512	0.031	0.035
chr10	623970	G	A	0.74	0.739	0.805	0.001	0.065
chr10	624069	T	C	0.558	0.522	0.537	0.036	0.021
chr10	624389	A	G	0.564	0.529	0.537	0.035	0.027
chr10	627282	A	G	0.53	0.503	0.537	0.027	0.007
chr10	627474	C	T	0.746	0.739	0.805	0.007	0.059
chr10	627628	T	C	0.519	0.535	0.488	0.016	0.031
chr10	627942	G	A	0.514	0.522	0.488	0.008	0.026
chr10	627948	G	A	0.514	0.522	0.488	0.008	0.026
chr10	628038	A	G	0.525	0.535	0.488	0.01	0.037
chr10	628044	T	C	0.514	0.522	0.488	0.008	0.026
chr10	628048	A	G	0.525	0.497	0.512	0.028	0.013
chr10	629035	G	A	0.514	0.522	0.463	0.008	0.051
chr10	629082	A	G	0.519	0.529	0.488	0.01	0.031
chr10	629134	T	C	0.519	0.529	0.488	0.01	0.031
chr10	629183	C	T	0.525	0.535	0.488	0.01	0.037
chr10	629422	T	C	0.536	0.503	0.537	0.033	0.001
chr10	629512	A	T	0.547	0.516	0.537	0.031	0.01
chr10	629557	A	G	0.536	0.503	0.537	0.033	0.001
chr10	631844	C	T	0.547	0.516	0.537	0.031	0.01
chr10	631880	T	C	0.851	0.86	0.829	0.009	0.022
chr10	633240	A	C	0.514	0.503	0.537	0.011	0.023
chr10	633463	C	T	0.547	0.516	0.537	0.031	0.01
chr10	633487	T	C	0.536	0.548	0.488	0.012	0.048
chr10	633525	A	G	0.84	0.847	0.829	0.007	0.011
chr10	633743	T	C	0.503	0.49	0.537	0.013	0.034
chr10	636335	C	T	0.525	0.516	0.61	0.009	0.085
chr10	636485	T	C	0.525	0.516	0.585	0.009	0.06
chr10	636506	G	A	0.541	0.535	0.61	0.006	0.069
chr10	636894	DEL	T	0.818	0.809	0.854	0.009	0.036
chr10	637548	C	T	0.569	0.541	0.585	0.028	0.016
chr10	637574	C	T	0.525	0.516	0.585	0.009	0.06
chr10	638472	T	C	0.558	0.529	0.61	0.029	0.052
chr10	639688	DEL	T	0.906	0.898	0.951	0.008	0.045
chr10	639709	DEL	CCCCCCCCCCCCC	0.564	0.561	0.634	0.003	0.07
chr10	639712	DEL	CCCCCCCCCC	0.514	0.51	0.634	0.004	0.12
chr10	639713	DEL	CC	0.508	0.503	0.61	0.005	0.102
chr10	639714	DEL	CCCCCCCC	0.508	0.503	0.61	0.005	0.102
chr10	639715	DEL	CCCCCCC	0.536	0.529	0.61	0.007	0.074
chr10	639717	DEL	CCCCC	0.519	0.516	0.61	0.003	0.091
chr10	640015	ACACACACACACACATATATATATAT	DEL	0.917	0.917	0.902	0	0.015
chr10	640552	DEL	A	0.519	0.516	0.61	0.003	0.091
chr10	640784	DEL	A	0.823	0.815	0.683	0.008	0.14
chr10	640785	A	DEL	0.635	0.605	0.732	0.03	0.097
chr10	641019	G	A	0.519	0.516	0.61	0.003	0.091
chr10	641050	A	G	0.519	0.516	0.61	0.003	0.091
chr10	641346	T	C	0.519	0.516	0.61	0.003	0.091
chr10	641571	T	C	0.519	0.516	0.61	0.003	0.091
chr10	641631	T	C	0.514	0.51	0.585	0.004	0.071
chr10	641710	C	A	0.558	0.535	0.585	0.023	0.027
chr10	641917	A	DEL	0.569	0.567	0.659	0.002	0.09
chr10	643441	C	G	0.63	0.631	0.537	0.001	0.093
chr10	643548	C	T	0.536	0.535	0.634	0.001	0.098
chr10	645442	A	G	0.586	0.567	0.659	0.019	0.073
chr10	645465	C	T	0.586	0.567	0.659	0.019	0.073
chr10	645479	G	C	0.575	0.554	0.659	0.021	0.084
chr10	645498	G	A	0.575	0.554	0.659	0.021	0.084
chr10	646377	G	A	0.923	0.943	0.927	0.02	0.004
chr10	646395	T	A	0.586	0.567	0.659	0.019	0.073
chr10	646407	C	T	0.586	0.567	0.659	0.019	0.073
chr10	646432	T	A	0.68	0.682	0.61	0.002	0.07
chr10	646562	DEL	G	0.536	0.541	0.707	0.005	0.171
chr10	646597	T	DEL	0.597	0.58	0.732	0.017	0.135
chr10	646873	G	A	0.508	0.51	0.585	0.002	0.077
chr10	646879	G	A	0.586	0.567	0.659	0.019	0.073
chr10	646927	G	A	0.586	0.567	0.659	0.019	0.073
chr10	646943	C	T	0.939	0.955	0.927	0.016	0.012
chr10	646983	G	DEL	0.939	0.955	0.927	0.016	0.012
chr10	647070	A	DEL	0.928	0.93	0.78	0.002	0.148
chr10	647085	CC	TT	0.586	0.567	0.659	0.019	0.073
chr10	647115	C	T	0.552	0.554	0.659	0.002	0.107
chr10	647136	A	G	0.508	0.51	0.585	0.002	0.077
chr10	647222	G	T	0.768	0.771	0.659	0.003	0.109
chr10	649976	A	G	0.547	0.548	0.683	0.001	0.136
chr10	650077	T	C	0.552	0.554	0.683	0.002	0.131
chr10	650265	T	C	0.547	0.548	0.683	0.001	0.136
chr10	650270	T	C	0.547	0.548	0.683	0.001	0.136
chr10	650297	C	T	0.586	0.567	0.683	0.019	0.097
chr10	650299	G	A	0.547	0.548	0.683	0.001	0.136
chr10	650350	A	G	0.547	0.548	0.683	0.001	0.136
chr10	651084	T	C	0.541	0.548	0.683	0.007	0.142
chr10	651089	T	C	0.58	0.567	0.683	0.013	0.103
chr10	651105	T	A	0.586	0.573	0.683	0.013	0.097
chr10	651683	T	DEL	0.619	0.605	0.732	0.014	0.113
chr10	652698	A	DEL	0.569	0.561	0.341	0.008	0.228
chr10	654284	DEL	T	0.586	0.592	0.78	0.006	0.194
chr10	654375	DEL	G	0.939	0.936	0.951	0.003	0.012
chr10	654502	C	T	0.597	0.58	0.683	0.017	0.086
chr10	655382	G	A	0.558	0.561	0.683	0.003	0.125
chr10	655670	G	A	0.564	0.567	0.683	0.003	0.119
chr10	655865	C	T	0.564	0.567	0.683	0.003	0.119
chr10	656961	A	G	0.602	0.586	0.683	0.016	0.081
chr10	657265	A	C	0.558	0.561	0.683	0.003	0.125
chr10	657270	A	G	0.934	0.955	0.976	0.021	0.042
chr10	658561	A	G	0.519	0.516	0.61	0.003	0.091
chr10	658911	T	C	0.569	0.573	0.683	0.004	0.114
chr10	658912	T	C	0.519	0.516	0.61	0.003	0.091
chr10	658916	C	T	0.602	0.586	0.683	0.016	0.081
chr10	659016	T	C	0.519	0.516	0.61	0.003	0.091
chr10	659243	T	C	0.569	0.573	0.683	0.004	0.114
chr10	659898	C	T	0.53	0.529	0.683	0.001	0.153
chr10	659931	T	C	0.547	0.548	0.683	0.001	0.136
chr10	661047	T	C	0.575	0.554	0.659	0.021	0.084
chr10	661050	C	T	0.569	0.548	0.659	0.021	0.09
chr10	661788	T	C	0.525	0.522	0.659	0.003	0.134
chr10	662071	G	A	0.525	0.529	0.488	0.004	0.037
chr10	662146	T	C	0.53	0.529	0.659	0.001	0.129
chr10	662191	C	T	0.53	0.529	0.659	0.001	0.129
chr10	662193	A	C	0.53	0.529	0.659	0.001	0.129
chr10	662204	A	C	0.53	0.529	0.659	0.001	0.129
chr10	663647	A	DEL	0.613	0.611	0.707	0.002	0.094
chr10	663739	DEL	A	0.575	0.58	0.683	0.005	0.108
chr10	667766	G	A	0.608	0.592	0.683	0.016	0.075
chr10	670300	C	T	0.818	0.815	0.805	0.003	0.013
chr10	670398	T	C	0.945	0.962	0.951	0.017	0.006
chr10	672799	DEL	T	0.917	0.924	0.756	0.007	0.161
chr10	673681	A	DEL	0.619	0.605	0.756	0.014	0.137
chr10	683484	G	C	0.602	0.586	0.683	0.016	0.081
chr10	684348	A	G	0.597	0.58	0.683	0.017	0.086
chr10	684510	G	A	0.575	0.561	0.659	0.014	0.084
chr10	687043	C	T	0.591	0.573	0.707	0.018	0.116
chr10	687612	G	A	0.525	0.529	0.634	0.004	0.109
chr10	688495	C	A	0.757	0.758	0.707	0.001	0.05
chr10	691082	G	T	0.823	0.822	0.805	0.001	0.018
chr10	692804	C	T	0.541	0.522	0.61	0.019	0.069
chr10	694437	T	A	0.58	0.561	0.707	0.019	0.127
chr10	694641	A	G	0.586	0.567	0.732	0.019	0.146
chr10	694657	G	T	0.586	0.567	0.732	0.019	0.146
chr10	694743	C	A	0.635	0.656	0.585	0.021	0.05
chr10	694974	C	A	0.586	0.567	0.732	0.019	0.146
chr10	695217	C	T	0.569	0.548	0.683	0.021	0.114
chr10	695220	C	T	0.829	0.828	0.805	0.001	0.024
chr10	696007	C	T	0.586	0.567	0.756	0.019	0.17
chr10	696080	A	G	0.619	0.637	0.512	0.018	0.107
chr10	696175	G	A	0.586	0.567	0.756	0.019	0.17
chr10	697011	DEL	T	0.878	0.873	0.732	0.005	0.146
chr10	697926	C	T	0.586	0.567	0.756	0.019	0.17
chr10	697940	G	A	0.586	0.567	0.756	0.019	0.17
chr10	698299	T	C	0.586	0.567	0.756	0.019	0.17
chr10	698322	A	T	0.586	0.567	0.756	0.019	0.17
chr10	698390	C	G	0.586	0.567	0.756	0.019	0.17
chr10	700535	G	A	0.746	0.745	0.683	0.001	0.063
chr10	700536	T	C	0.834	0.828	0.805	0.006	0.029
chr10	700558	T	C	0.796	0.79	0.756	0.006	0.04
chr10	700842	A	DEL	0.564	0.548	0.683	0.016	0.119
chr10	701896	A	DEL	0.525	0.522	0.537	0.003	0.012
chr10	702817	A	DEL	0.945	0.943	0.78	0.002	0.165
chr10	702862	DEL	T	0.597	0.592	0.488	0.005	0.109
chr10	702908	DEL	G	0.641	0.618	0.756	0.023	0.115
chr10	702986	C	T	0.564	0.548	0.683	0.016	0.119
chr10	703226	G	A	0.558	0.541	0.683	0.017	0.125
chr10	703327	G	A	0.558	0.541	0.683	0.017	0.125
chr10	703332	T	C	0.569	0.554	0.732	0.015	0.163
chr10	703480	DEL	A	0.597	0.573	0.732	0.024	0.135
chr10	703497	T	DEL	0.575	0.561	0.756	0.014	0.181
chr10	703665	DEL	A	0.591	0.573	0.732	0.018	0.141
chr10	704028	A	G	0.564	0.561	0.415	0.003	0.149
chr10	705300	T	C	0.525	0.503	0.634	0.022	0.109
chr10	705328	T	DEL	0.508	0.51	0.366	0.002	0.142
chr10	705376	C	T	0.862	0.86	0.829	0.002	0.033
chr10	705423	A	G	0.635	0.65	0.585	0.015	0.05
chr10	708599	T	DEL	0.564	0.548	0.659	0.016	0.095
chr10	709489	A	G	0.558	0.548	0.683	0.01	0.125
chr10	709713	GG	AA	0.558	0.548	0.683	0.01	0.125
chr10	709978	A	C	0.564	0.548	0.683	0.016	0.119
chr10	710410	DEL	T	0.514	0.497	0.512	0.017	0.002
chr10	710476	DEL	TA	0.508	0.49	0.512	0.018	0.004
chr10	710763	G	A	0.547	0.535	0.634	0.012	0.087
chr10	711818	A	T	0.558	0.548	0.683	0.01	0.125
chr10	712148	C	A	0.608	0.599	0.537	0.009	0.071
chr10	712223	G	A	0.608	0.599	0.537	0.009	0.071
chr10	712288	A	G	0.558	0.548	0.683	0.01	0.125
chr10	712477	C	G	0.608	0.599	0.537	0.009	0.071
chr10	712556	G	A	0.558	0.548	0.683	0.01	0.125
chr10	712580	A	G	0.547	0.535	0.634	0.012	0.087
chr10	713263	T	C	0.547	0.535	0.634	0.012	0.087
chr10	713291	G	T	0.608	0.599	0.537	0.009	0.071
chr10	713298	C	A	0.608	0.599	0.537	0.009	0.071
chr10	713372	C	T	0.608	0.599	0.537	0.009	0.071
chr10	713678	A	T	0.558	0.548	0.683	0.01	0.125
chr10	714619	C	T	0.547	0.535	0.634	0.012	0.087
chr10	714640	G	A	0.564	0.554	0.683	0.01	0.119
chr10	714898	A	G	0.829	0.847	0.805	0.018	0.024
chr10	714910	T	A	0.928	0.917	0.976	0.011	0.048
chr10	715030	G	A	0.818	0.815	0.902	0.003	0.084
chr10	717236	AA	DEL	0.547	0.535	0.585	0.012	0.038
chr10	717437	G	A	0.514	0.522	0.634	0.008	0.12
chr10	718071	G	A	0.564	0.554	0.683	0.01	0.119
chr10	718417	C	A	0.525	0.522	0.439	0.003	0.086
chr10	718529	A	G	0.564	0.554	0.683	0.01	0.119
chr10	718677	G	A	0.564	0.554	0.683	0.01	0.119
chr10	718719	G	A	0.552	0.541	0.634	0.011	0.082
chr10	718736	G	A	0.564	0.554	0.683	0.01	0.119
chr10	719078	DEL	TTT	0.586	0.592	0.585	0.006	0.001
chr10	719648	DEL	A	0.547	0.541	0.659	0.006	0.112
chr10	719649	A	DEL	0.558	0.554	0.488	0.004	0.07
chr10	719709	A	DEL	0.58	0.58	0.585	0	0.005
chr10	720040	T	C	0.514	0.522	0.634	0.008	0.12
chr10	720081	G	A	0.862	0.86	0.829	0.002	0.033
chr10	720598	G	A	0.547	0.535	0.634	0.012	0.087
chr10	721412	T	C	0.552	0.541	0.634	0.011	0.082
chr10	721486	T	C	0.552	0.541	0.634	0.011	0.082
chr10	721520	A	G	0.552	0.541	0.634	0.011	0.082
chr10	721663	DEL	T	0.575	0.561	0.732	0.014	0.157
chr10	722092	G	A	0.552	0.541	0.634	0.011	0.082
chr10	722537	T	DEL	0.917	0.93	0.878	0.013	0.039
chr10	724235	A	DEL	0.575	0.567	0.683	0.008	0.108
chr10	724827	T	DEL	0.569	0.554	0.707	0.015	0.138
chr10	725469	DEL	A	0.923	0.917	0.927	0.006	0.004
chr10	725726	C	DEL	0.58	0.567	0.732	0.013	0.152
chr10	727055	C	DEL	0.635	0.624	0.78	0.011	0.145
chr10	727369	C	T	0.586	0.599	0.537	0.013	0.049
chr10	727432	A	G	0.873	0.879	0.878	0.006	0.005
chr10	728402	C	T	0.867	0.885	0.878	0.018	0.011
chr10	728412	G	A	0.569	0.554	0.634	0.015	0.065
chr10	728432	DEL	A	0.873	0.873	0.902	0	0.029
chr10	728473	A	G	0.735	0.732	0.78	0.003	0.045
chr10	741648	C	DEL	0.829	0.834	0.854	0.005	0.025
chr11	928	DEL	C	0.862	0.841	0.951	0.021	0.089
chr11	978	DEL	T	0.878	0.866	1	0.012	0.122
chr11	1395	CC	DEL	0.867	0.866	0.805	0.001	0.062
chr11	1726	A	DEL	0.807	0.815	0.805	0.008	0.002
chr11	3136	T	C	0.53	0.529	0.537	0.001	0.007
chr11	3319	A	DEL	0.635	0.65	0.659	0.015	0.024
chr11	3343	DEL	A	0.552	0.554	0.585	0.002	0.033
chr11	3478	A	DEL	0.552	0.548	0.634	0.004	0.082
chr11	4775	C	T	0.536	0.535	0.537	0.001	0.001
chr11	5587	DEL	T	0.829	0.809	0.854	0.02	0.025
chr11	6715	C	T	0.652	0.65	0.61	0.002	0.042
chr11	7653	ATA	DEL	0.768	0.777	0.805	0.009	0.037
chr11	7940	A	G	0.514	0.516	0.561	0.002	0.047
chr11	8174	G	C	0.519	0.522	0.561	0.003	0.042
chr11	8332	DEL	A	0.74	0.745	0.707	0.005	0.033
chr11	8603	A	C	0.812	0.828	0.805	0.016	0.007
chr11	8716	T	G	0.519	0.522	0.561	0.003	0.042
chr11	8720	A	G	0.796	0.809	0.805	0.013	0.009
chr11	8789	C	T	0.796	0.809	0.805	0.013	0.009
chr11	8828	A	G	0.519	0.522	0.561	0.003	0.042
chr11	8855	TT	CC	0.519	0.522	0.561	0.003	0.042
chr11	8867	G	A	0.796	0.809	0.805	0.013	0.009
chr11	9619	A	C	0.807	0.79	0.805	0.017	0.002
chr11	9690	G	A	0.613	0.611	0.634	0.002	0.021
chr11	10393	G	A	0.53	0.535	0.585	0.005	0.055
chr11	10540	T	C	0.917	0.917	0.951	0	0.034
chr11	10762	A	G	0.508	0.51	0.561	0.002	0.053
chr11	11657	A	C	0.917	0.917	0.951	0	0.034
chr11	11932	A	DEL	0.724	0.713	0.756	0.011	0.032
chr11	11938	G	T	0.724	0.713	0.756	0.011	0.032
chr11	12344	TT	DEL	0.934	0.949	0.927	0.015	0.007
chr11	12369	T	C	0.575	0.561	0.61	0.014	0.035
chr11	12437	C	T	0.552	0.548	0.585	0.004	0.033
chr11	12451	A	C	0.552	0.548	0.561	0.004	0.009
chr11	12460	G	A	0.552	0.548	0.585	0.004	0.033
chr11	12693	DEL	C	0.519	0.516	0.61	0.003	0.091
chr11	12993	G	A	0.525	0.529	0.512	0.004	0.013
chr11	13003	G	C	0.514	0.516	0.561	0.002	0.047
chr11	13354	DEL	T	0.536	0.535	0.659	0.001	0.123
chr11	13741	CT	DEL	0.525	0.522	0.634	0.003	0.109
chr11	13742	T	DEL	0.547	0.554	0.61	0.007	0.063
chr11	14122	C	T	0.541	0.535	0.561	0.006	0.02
chr11	14273	DEL	A	0.564	0.573	0.683	0.009	0.119
chr11	14320	G	A	0.541	0.535	0.585	0.006	0.044
chr11	14350	A	G	0.541	0.535	0.585	0.006	0.044
chr11	14360	AA	GT	0.746	0.752	0.78	0.006	0.034
chr11	14361	A	T	0.801	0.79	0.805	0.011	0.004
chr11	14406	T	C	0.525	0.529	0.512	0.004	0.013
chr11	14438	A	G	0.746	0.752	0.78	0.006	0.034
chr11	14454	G	A	0.807	0.79	0.805	0.017	0.002
chr11	14616	C	T	0.79	0.771	0.805	0.019	0.015
chr11	14729	T	C	0.652	0.656	0.707	0.004	0.055
chr11	15787	T	DEL	0.945	0.949	0.902	0.004	0.043
chr11	15790	TT	DEL	0.939	0.949	0.902	0.01	0.037
chr11	15919	DEL	A	0.569	0.58	0.488	0.011	0.081
chr11	16603	G	T	0.751	0.739	0.78	0.012	0.029
chr11	16614	A	G	0.79	0.809	0.829	0.019	0.039
chr11	16985	G	DEL	0.796	0.809	0.829	0.013	0.033
chr11	18574	A	G	0.779	0.796	0.805	0.017	0.026
chr11	18848	A	G	0.519	0.529	0.585	0.01	0.066
chr11	18850	G	C	0.519	0.529	0.585	0.01	0.066
chr11	18852	A	T	0.519	0.529	0.585	0.01	0.066
chr11	18863	T	A	0.508	0.516	0.537	0.008	0.029
chr11	18921	G	A	0.746	0.739	0.78	0.007	0.034
chr11	19143	DEL	T	0.768	0.777	0.78	0.009	0.012
chr11	19276	AGATT	DEL	0.901	0.892	0.854	0.009	0.047
chr11	19289	A	DEL	0.796	0.783	0.756	0.013	0.04
chr11	19343	DEL	T	0.834	0.815	0.854	0.019	0.02
chr11	19389	T	DEL	0.552	0.554	0.634	0.002	0.082
chr11	19608	A	DEL	0.796	0.771	0.78	0.025	0.016
chr11	19856	DEL	A	0.757	0.758	0.756	0.001	0.001
chr11	19867	A	DEL	0.508	0.503	0.488	0.005	0.02
chr11	19986	DEL	A	0.541	0.541	0.634	0	0.093
chr11	20203	DEL	A	0.696	0.694	0.707	0.002	0.011
chr11	20319	DEL	A	0.796	0.803	0.78	0.007	0.016
chr11	20332	DEL	GT	0.519	0.516	0.512	0.003	0.007
chr11	20432	A	G	0.508	0.503	0.512	0.005	0.004
chr11	20445	T	C	0.757	0.758	0.78	0.001	0.023
chr11	20521	TT	DEL	0.796	0.796	0.805	0	0.009
chr11	20534	C	DEL	0.552	0.554	0.61	0.002	0.058
chr11	21946	C	DEL	0.53	0.529	0.561	0.001	0.031
chr11	22133	T	DEL	0.547	0.548	0.634	0.001	0.087
chr11	24181	A	G	0.508	0.51	0.512	0.002	0.004
chr11	24282	A	G	0.53	0.535	0.585	0.005	0.055
chr11	24291	C	T	0.53	0.535	0.585	0.005	0.055
chr11	24307	G	A	0.53	0.535	0.585	0.005	0.055
chr11	24311	A	T	0.53	0.535	0.585	0.005	0.055
chr11	24435	T	DEL	0.564	0.567	0.683	0.003	0.119
chr11	25096	GGCATGGCATAC	DEL	0.735	0.726	0.805	0.009	0.07
chr11	25097	GCATGGCATAC	DEL	0.796	0.803	0.78	0.007	0.016
chr11	25154	C	T	0.53	0.529	0.585	0.001	0.055
chr11	25234	C	T	0.519	0.522	0.512	0.003	0.007
chr11	25610	T	G	0.508	0.503	0.537	0.005	0.029
chr11	26450	T	G	0.519	0.516	0.537	0.003	0.018
chr11	26602	AT	DEL	0.917	0.924	0.902	0.007	0.015
chr11	26672	T	C	0.591	0.58	0.61	0.011	0.019
chr11	26709	C	A	0.519	0.516	0.537	0.003	0.018
chr11	26730	T	C	0.53	0.535	0.585	0.005	0.055
chr11	26749	A	G	0.536	0.535	0.585	0.001	0.049
chr11	29485	G	A	0.519	0.516	0.537	0.003	0.018
chr11	31042	G	A	0.552	0.554	0.634	0.002	0.082
chr11	32054	C	T	0.525	0.522	0.561	0.003	0.036
chr11	32862	T	C	0.514	0.516	0.561	0.002	0.047
chr11	33790	G	A	0.525	0.529	0.561	0.004	0.036
chr11	34378	T	C	0.525	0.522	0.561	0.003	0.036
chr11	34404	G	A	0.525	0.522	0.561	0.003	0.036
[truncated: 22,956 more rows]
